# Supplementary material for: A two-step mechanism for sugar translocation
Source: Nat Struct Mol Biol. 2026 Apr 8;33(4):652–63. doi: 10.1038/s41594-026-01784-w (PMC13095657; doi:10.1038/s41594-026-01784-w)
Supplement: Supplementary file 9 — Statistical source data. [file 41594_2026_1784_MOESM9_ESM.xlsx]

## Sheet: Fig. 1f
	NMR	E. coli polar		Brain fraction 7
	Intensity	Off-res	STD	Off-res	STD
	D-xylose	7368907392	2689704992	6347163437	803366628
	D-glucose	16814787840	454581456	7382777782	184619244
	Transport activity	E. coli polar			Brain fraction 7
	D-xylose	12.825	12.943	12.543	5.194	5.196	5.294
	D-glucose	0.028	0.023	0.034	0.024	0.026	0.024

## Sheet: Fig. 2a
	NMR
	Intensity	WT	G58W/L315W
	Off-res	7368907392	9470401280
	STD	2689704992	54247744
	Transport activity	WT	G58W/L315W
		4.40523	0	-0.0585585
		4.3887	0	-0.0656798
		4.0756	0	-0.0534107
		3.42201	0	-0.0943902
		3.17693	0	-0.0918579
		3.40165	0	-0.0946902

## Sheet: Fig. 2b
	NMR
	Intensity	WT	V35C/E302C -SH	V35C/E302C S-S
	Off-res	7368907392	8589200704	8484326912
	STD	2689704992	2101279136	917635040
	Transport activity	WT	V35C/E302C -SH	V35C/E302C S-S
		4.40523	0.71581	0.181977
		4.3887	0.731156	0.00108203
		4.0756	1.16584	0.137122
		3.42201	1.86244	0.0879393
		3.17693	1.88679	0.0938413
		3.40165	2.54972	0.0293623

## Sheet: Fig. 2c
	NMR
	Intensity	WT	Q175I/L297F
D-glucose	Off-res	16814787840	12288783936
	STD	454581456	812448200
D-xylose	Off-res	7368907392	10426632320
	STD	2689704992	1962936512
	Transport activity	WT	Q175I/L297F
D-xylose		3.42201	2.82626
		4.85245	2.78952
		3.17693	3.03932
		3.40165	3.01571
		4.69147	2.83172
		4.85245	2.67664
D-glucose		0.190676	2.27459
		0.234033	2.89417
		0.222844	2.47739
		0.125175	2.78951
		0.164336	2.68601
		0.291608	2.80069

## Sheet: Fig. 3a
		XylE WT
		D-glucose				D-xylose
	0.01	103.396	101.598	96.7634	98.2433	98.9432	101.18	99.8772
	0.1	94.9546	90.3724	93.4419	89.7586	77.0128	82.4724	88.1161
	0.5	78.7635	84.5515	75.8256		70.3166	71.1717	68.4354
	1	51.2812	56.8939	52.6953		24.1931	24.8772	24.2194
	5	20.7624	20.2691	24.939
	10	9.73444	12.0804	12.7929	12.7819	1.23663	1.57867	1.38134

## Sheet: Fig. 3b
				XylE Q175I/L297F
				D-glucose
			0.01		103.489		96.5113
			0.1	87.8846	92.7054	93.0859	80.3996
			0.5	80.3996	75.7057	85.4742
			1	39.0422	43.2287		33.2065
			10	8.34126	10.4979	13.5427	11.0054

## Sheet: Fig. 5a
		NMR			Transport
		Intensity	D-glucose	2,5-anhydro D-mannitol
	WT	Off-res	16814787840	465987352376	WT*	100	100	100	100
		STD	454581456	87666424364	Q305A*	23.2572	102.036	25	25
	Q305A	Off-res	386307122412	583793014240	Q306A*	15.71	13.3619	10	10
		STD	19654550719	112065470856	N311A*	28.1201	17.0928	10	10
	Q306A	Off-res	334932163348	369861279760	V314Y	22.9502	13.7246	10	10
		STD	11510797008	14675283930	N316A *	37.7329	45.1404	10	10
	N311A	Off-res	323740085071	631935149592	N341A*	16.2261	13.5476	10	10
		STD	19915283276	20321037745	A404E*	50.1909	178.953	40	40
	V314Y	Off-res	304326440576	468204296528	W412A*	67.8166	30.7735	100	15
		STD	15279131026	12089069273
	N316A	Off-res	294430422302	325677108984
		STD	24303852591	27657447976
	N341A	Off-res	265952238170	350417560004
		STD	9440386998	8931159032
	A404E	Off-res	307892754501	353154730440
		STD	33806231492	118894850214
	W412A	Off-res	275969167220	482838614104
		STD	40941978471	27953615378

## Sheet: Fig.5f
		NMR		Transport
		Intensity	D-fructose
	WT	Off-res	22265087014	WT	9.4899	100
		STD	4225686903	N293A	1.82178	25
	N293A	Off-res	384855228	Y296F	6.16926	100
		STD	14022467	Y298A	1.708	10
	Y296F	Off-res	528582584	Q301R	5.81954	100
		STD	65219258
	Y298A	Off-res	505590951
		STD	17273308
	Q301R	Off-res	326386724
		STD	37988430

## Sheet: ED Fig. 1a
Volume(mL)	WT	G58W/L315W	Q175I	L297F	Q175IL297F	V35CE302C -SH	V35CE302C SS
0	37	-230	-184	-30	-761	-219	-378
0,00833	37	-230	-184	-30	-761	-219	-378
0,01667	20	-27	-93	-14	-10	9	-181
0,025	21	-7	45	-32	2	66	-28
0,03333	33	-19	63	-35	9	51	-14
0,04167	44	3	51	-33	12	43	8
0,05	38	17	46	-6	83	13	-7
0,05833	31	-11	31	6	154	-33	-14
0,06667	27	-72	13	-8	156	-44	12
0,075	14	-109	4	-47	142	-63	55
0,08333	-5	-95	8	-85	99	-63	84
0,09167	-15	-56	-13	-89	75	-72	94
0,1	-19	-34	-27	-63	74	-14	66
0,10833	-15	-94	-13	-20	77	74	25
0,11667	-10	-159	21	14	115	102	23
0,125	-13	-160	25	13	79	34	5
0,13333	-25	-202	25	2	49	-103	-10
0,14167	-21	-242	20	-26	61	-176	-8
0,15	-7	-234	19	-51	71	-189	-8
0,15833	5	-177	8	-40	73	-149	-9
0,16667	18	-95	-19	-3	18	-149	-59
0,175	32	-1	-27	10	-48	-163	-83
0,18333	35	20	-9	-2	-101	-169	-84
0,19167	26	-98	-8	7	-101	-189	-99
0,2	21	-160	-13	-9	-63	-197	-114
0,20833	26	-165	-33	-39	-55	-238	-130
0,21667	26	-146	-43	-66	-71	-249	-113
0,225	20	-169	-42	-46	-126	-233	-94
0,23333	8	-210	-44	-6	-183	-233	-63
0,24167	12	-243	-60	21	-207	-217	-32
0,25	21	-298	-97	4	-247	-227	-43
0,25833	24	-293	-108	-2	-219	-202	-38
0,26667	19	-288	-108	1	-239	-172	-59
0,275	26	-324	-108	10	-258	-198	-131
0,28333	24	-316	-118	-17	-272	-261	-180
0,29167	20	-335	-114	-48	-293	-311	-231
0,3	8	-319	-121	-57	-337	-347	-221
0,30833	-10	-237	-101	-45	-328	-340	-237
0,31667	-7	-115	-73	-38	-300	-301	-252
0,325	-16	-74	-54	-9	-296	-284	-239
0,33333	-25	-107	-26	25	-290	-258	-201
0,34167	-30	-160	-19	13	-253	-270	-161
0,35	-21	-161	-31	-24	-250	-269	-134
0,35833	-11	-118	-49	-16	-285	-244	-146
0,36667	-4	-115	-61	7	-283	-240	-217
0,375	-17	-113	-89	19	-319	-265	-241
0,38333	-36	-136	-127	-12	-331	-320	-240
0,39167	-48	-144	-135	-39	-363	-380	-265
0,4	-51	-182	-113	-36	-365	-357	-221
0,40833	-45	-175	-82	-28	-338	-374	-163
0,41667	-22	-114	-102	-9	-346	-434	-132
0,425	-7	-138	-127	-11	-285	-426	-134
0,43333	-15	-99	-145	-10	-202	-411	-156
0,44167	-31	-51	-152	-4	-222	-395	-213
0,45	-37	-51	-149	-4	-262	-404	-272
0,45833	-43	-90	-142	-17	-261	-371	-287
0,46667	-39	-104	-142	-36	-280	-342	-307
0,475	-22	-129	-140	-27	-355	-349	-327
0,48333	-21	-219	-135	10	-369	-391	-338
0,49167	-27	-252	-145	29	-373	-398	-348
0,5	-32	-198	-171	-1	-369	-399	-374
0,50833	-42	-187	-160	4	-306	-381	-351
0,51667	-47	-177	-140	39	-300	-389	-280
0,525	-37	-226	-143	35	-345	-421	-250
0,53333	-31	-326	-118	22	-340	-433	-266
0,54167	-35	-369	-108	15	-364	-460	-286
0,55	-31	-305	-129	-7	-359	-463	-278
0,55833	-35	-247	-143	-15	-367	-451	-300
0,56667	-41	-183	-133	-9	-380	-476	-362
0,575	-41	-112	-149	-19	-379	-481	-385
0,58333	-40	-15	-160	-33	-324	-504	-405
0,59167	-43	-8	-177	-35	-223	-537	-387
0,6	-32	4	-213	-26	-213	-584	-376
0,60833	-24	-26	-213	-14	-252	-593	-329
0,61667	-10	-93	-205	-2	-303	-542	-282
0,625	-4	-93	-191	14	-334	-551	-302
0,63333	-11	-43	-179	14	-318	-597	-296
0,64167	-23	-52	-169	10	-311	-585	-342
0,65	-31	-99	-187	-1	-303	-563	-399
0,65833	-40	-188	-218	-7	-377	-568	-409
0,66667	-40	-233	-211	6	-385	-606	-384
0,675	-34	-245	-223	-11	-337	-633	-376
0,68333	-37	-217	-232	-27	-323	-634	-357
0,69167	-45	-212	-239	-4	-404	-602	-362
0,7	-70	-157	-250	-19	-452	-618	-377
0,70833	-74	-138	-248	-23	-443	-648	-384
0,71667	-79	-175	-273	-3	-416	-687	-389
0,725	-79	-180	-277	0	-371	-694	-382
0,73333	-63	-150	-276	-26	-385	-660	-371
0,74167	-30	-131	-261	-43	-440	-655	-423
0,75	-15	-117	-263	-45	-494	-631	-463
0,75833	-20	-168	-262	-33	-500	-613	-446
0,76667	-38	-181	-220	-30	-554	-623	-451
0,775	-47	-118	-201	-34	-541	-636	-474
0,78333	-40	-77	-213	-26	-542	-644	-491
0,79167	-32	-64	-219	-22	-594	-629	-491
0,8	-18	-109	-230	-45	-646	-614	-475
0,80833	2	-114	-233	-63	-671	-587	-469
0,81667	3	-196	-229	-53	-688	-590	-482
0,825	8	-314	-230	-40	-657	-585	-521
0,83333	2	-374	-233	-25	-614	-613	-511
0,84167	-11	-358	-244	-27	-581	-631	-506
0,85	-17	-361	-233	-23	-528	-671	-500
0,85833	-11	-383	-229	-11	-510	-738	-503
0,86667	-12	-368	-211	-28	-590	-802	-511
0,875	-17	-356	-231	-61	-654	-845	-531
0,88333	-36	-319	-237	-89	-695	-846	-536
0,89167	-52	-266	-228	-91	-663	-849	-550
0,9	-55	-265	-219	-70	-546	-832	-548
0,90833	-51	-296	-235	-50	-505	-797	-486
0,91667	-39	-303	-230	-52	-517	-741	-435
0,925	-35	-325	-233	-74	-497	-709	-418
0,93333	-36	-319	-225	-63	-456	-694	-449
0,94167	-40	-322	-216	-45	-477	-692	-479
0,95	-43	-308	-224	-46	-514	-740	-497
0,95833	-43	-377	-251	-61	-563	-812	-536
0,96667	-44	-390	-262	-62	-611	-837	-588
0,975	-35	-274	-258	-68	-667	-833	-599
0,98333	-36	-198	-257	-78	-711	-827	-560
0,99167	-40	-240	-272	-56	-675	-833	-530
1	-38	-313	-265	-39	-683	-876	-517
100833	-39	-341	-248	-20	-703	-884	-499
101667	-37	-289	-225	-9	-676	-846	-499
1025	-35	-186	-216	-34	-659	-805	-494
103333	-26	-214	-199	-26	-582	-795	-548
104167	-16	-258	-200	-43	-567	-827	-590
1,05	-18	-286	-228	-91	-581	-865	-626
105833	-26	-287	-272	-79	-592	-854	-690
106667	-29	-235	-298	-58	-629	-864	-671
1075	-13	-224	-287	-48	-711	-864	-634
108333	7	-217	-297	-21	-744	-839	-631
109167	19	-208	-309	-25	-714	-881	-625
1,1	21	-205	-304	-22	-666	-895	-677
110833	26	-139	-284	-6	-698	-927	-712
111667	21	-98	-264	27	-731	-931	-713
1125	15	-165	-285	55	-768	-940	-670
113333	-1	-93	-283	58	-750	-993	-653
114167	-7	-14	-258	36	-689	-951	-641
1,15	-9	-70	-238	67	-681	-938	-633
115833	-3	-168	-242	92	-736	-965	-636
116667	9	-220	-242	110	-726	-926	-639
1175	30	-181	-250	107	-726	-938	-618
118333	49	-200	-248	69	-674	-956	-605
119167	53	-278	-258	19	-661	-985	-604
1,2	46	-275	-270	-3	-768	-1025	-602
120833	50	-235	-275	-9	-844	-1077	-640
121667	46	-168	-277	3	-905	-1064	-692
1225	35	-179	-259	-2	-885	-1021	-692
123333	32	-220	-260	-20	-826	-957	-660
124167	46	-263	-295	-39	-798	-916	-633
1,25	55	-254	-322	-41	-799	-933	-649
125833	50	-229	-343	-57	-796	-968	-663
126667	43	-254	-347	-66	-870	-997	-653
1275	48	-283	-327	-62	-942	-984	-654
128333	42	-278	-323	-52	-952	-997	-662
129167	38	-240	-288	-50	-983	-1011	-674
1,3	29	-207	-277	-27	-984	-1059	-709
130833	31	-243	-269	-26	-973	-1115	-778
131667	37	-295	-252	-36	-933	-1163	-770
1325	39	-261	-263	-50	-881	-1134	-709
133333	48	-196	-278	-30	-802	-1092	-709
134167	52	-194	-292	-6	-768	-1048	-706
1,35	42	-183	-307	-6	-786	-1034	-687
135833	35	-171	-307	-15	-854	-1042	-667
136667	32	-113	-320	-47	-909	-1057	-664
1375	41	-61	-324	-60	-910	-1119	-715
138333	53	-18	-298	-48	-879	-1166	-753
139167	67	-27	-288	-23	-900	-1186	-805
1,4	73	-123	-287	8	-917	-1182	-875
140833	70	-159	-303	10	-960	-1142	-903
141667	57	-179	-315	-7	-1003	-1118	-883
1425	51	-257	-331	-2	-1026	-1087	-830
143333	54	-300	-317	14	-1014	-1077	-792
144167	51	-337	-307	3	-1061	-1071	-771
1,45	51	-341	-277	-3	-1063	-1070	-789
145833	49	-328	-281	15	-1037	-1122	-809
146667	50	-319	-294	9	-1054	-1172	-817
1475	54	-369	-309	14	-1078	-1165	-837
148333	57	-329	-311	5	-1032	-1126	-817
149167	60	-333	-307	-35	-1070	-1110	-808
1,5	58	-323	-312	-29	-1118	-1109	-839
150833	68	-282	-311	-5	-1166	-1128	-858
151667	89	-244	-302	18	-1158	-1185	-858
1525	85	-264	-295	18	-1068	-1267	-848
153333	76	-295	-301	-10	-1016	-1327	-841
154167	81	-262	-316	-53	-1040	-1397	-846
1,55	78	-271	-324	-79	-1080	-1435	-846
155833	67	-354	-337	-69	-1091	-1476	-846
156667	64	-420	-365	-71	-1123	-1473	-865
1575	50	-371	-365	-76	-1170	-1409	-881
158333	34	-296	-356	-66	-1136	-1325	-932
159167	30	-260	-338	-57	-1137	-1305	-927
1,6	8	-182	-345	-69	-1143	-1321	-913
160833	-19	-115	-371	-80	-1204	-1359	-914
161667	-40	-151	-376	-81	-1210	-1391	-886
1625	-39	-198	-366	-87	-1194	-1400	-836
163333	-26	-206	-346	-73	-1156	-1396	-839
164167	-13	-204	-341	-57	-1205	-1377	-840
1,65	-11	-150	-331	-72	-1239	-1368	-831
165833	-5	-93	-316	-65	-1234	-1364	-837
166667	3	-136	-325	-62	-1234	-1377	-854
1675	12	-213	-353	-80	-1252	-1333	-884
168333	17	-235	-393	-96	-1245	-1300	-887
169167	28	-249	-423	-113	-1220	-1264	-850
1,7	11	-233	-425	-129	-1185	-1248	-835
170833	-9	-158	-419	-137	-1192	-1289	-840
171667	-25	-111	-405	-120	-1259	-1354	-895
1725	-43	-134	-396	-103	-1234	-1410	-888
173333	-52	-127	-391	-82	-1155	-1395	-861
174167	-43	-29	-377	-56	-1139	-1338	-839
1,75	-29	14	-351	-20	-1179	-1308	-828
175833	-29	-10	-348	5	-1228	-1351	-835
176667	-33	-28	-348	14	-1259	-1397	-805
1775	-24	-37	-334	10	-1300	-1407	-833
178333	-18	-174	-317	-24	-1367	-1460	-905
179167	0	-217	-341	-51	-1394	-1436	-914
1,8	17	-178	-350	-55	-1368	-1436	-941
180833	26	-192	-345	-51	-1309	-1473	-957
181667	21	-231	-368	-70	-1229	-1454	-955
1825	15	-229	-386	-87	-1182	-1446	-998
183333	9	-302	-401	-95	-1200	-1482	-1018
184167	3	-403	-409	-83	-1314	-1512	-965
1,85	-5	-441	-396	-60	-1362	-1525	-935
185833	-11	-452	-366	-58	-1393	-1531	-889
186667	-22	-400	-342	-50	-1392	-1508	-885
1875	-29	-321	-305	-36	-1443	-1507	-915
188333	-22	-287	-290	-32	-1431	-1536	-891
189167	-23	-292	-284	-49	-1453	-1565	-866
1,9	-38	-268	-273	-50	-1469	-1597	-871
190833	-29	-269	-286	-57	-1460	-1617	-895
191667	-24	-268	-289	-39	-1445	-1584	-934
1925	-19	-226	-293	-23	-1514	-1535	-968
193333	-14	-201	-299	-19	-1569	-1527	-965
194167	-26	-190	-308	-13	-1568	-1546	-974
1,95	-44	-229	-317	-14	-1550	-1531	-1009
195833	-48	-279	-327	-12	-1531	-1526	-1055
196667	-47	-243	-326	-3	-1495	-1551	-1035
1975	-51	-198	-336	-16	-1439	-1546	-961
198333	-51	-223	-322	-21	-1400	-1528	-943
199167	-42	-284	-351	-52	-1410	-1537	-959
2	-40	-349	-383	-76	-1400	-1544	-945
200833	-41	-353	-374	-68	-1409	-1599	-897
201667	-45	-360	-357	-46	-1434	-1678	-896
2025	-45	-339	-361	-24	-1438	-1721	-932
203333	-39	-336	-362	-26	-1453	-1707	-1007
204167	-31	-266	-371	-46	-1517	-1695	-1076
2,05	-19	-215	-364	-71	-1552	-1691	-1113
205833	-25	-215	-350	-88	-1576	-1681	-1084
206667	-22	-275	-342	-91	-1585	-1682	-1027
2075	-9	-328	-333	-75	-1627	-1652	-995
208333	-7	-300	-325	-70	-1630	-1612	-1015
209167	-20	-319	-312	-73	-1612	-1613	-1061
2,1	-18	-372	-335	-54	-1586	-1620	-1074
210833	-16	-382	-352	-53	-1556	-1609	-1102
211667	-30	-424	-368	-67	-1557	-1623	-1059
2125	-26	-456	-369	-93	-1593	-1625	-1027
213333	-35	-443	-364	-127	-1647	-1666	-979
214167	-46	-352	-347	-100	-1596	-1720	-970
2,15	-44	-372	-341	-74	-1589	-1708	-974
215833	-36	-399	-347	-92	-1577	-1737	-988
216667	-27	-376	-385	-110	-1560	-1781	-1003
2175	-14	-352	-391	-98	-1519	-1777	-989
218333	1	-396	-380	-80	-1530	-1742	-1009
219167	-4	-420	-388	-68	-1618	-1726	-1036
2,2	2	-471	-402	-72	-1682	-1680	-1088
220833	7	-443	-400	-89	-1705	-1640	-1130
221667	3	-395	-381	-120	-1691	-1601	-1163
2225	-1	-418	-396	-144	-1624	-1629	-1173
223333	-1	-382	-427	-123	-1542	-1671	-1137
224167	1	-366	-459	-94	-1561	-1693	-1130
2,25	4	-379	-467	-77	-1570	-1715	-1112
225833	-11	-406	-470	-78	-1550	-1752	-1109
226667	-28	-435	-434	-64	-1545	-1724	-1111
2275	-28	-462	-438	-59	-1567	-1671	-1104
228333	-17	-356	-469	-66	-1598	-1625	-1101
229167	-17	-293	-486	-75	-1614	-1593	-1127
2,3	-8	-304	-471	-86	-1643	-1638	-1132
230833	5	-330	-449	-74	-1681	-1686	-1130
231667	18	-375	-412	-74	-1723	-1675	-1144
2325	21	-388	-412	-99	-1767	-1686	-1183
233333	6	-397	-431	-95	-1822	-1700	-1204
234167	-10	-341	-443	-81	-1785	-1705	-1195
2,35	-13	-322	-456	-73	-1727	-1721	-1234
235833	-12	-360	-465	-76	-1711	-1725	-1236
236667	-2	-406	-474	-87	-1794	-1779	-1248
2375	6	-409	-475	-117	-1848	-1832	-1271
238333	0	-404	-474	-129	-1839	-1806	-1285
239167	-14	-353	-449	-140	-1802	-1774	-1271
2,4	-25	-302	-431	-119	-1804	-1782	-1264
240833	-33	-281	-450	-92	-1744	-1766	-1213
241667	-45	-336	-457	-69	-1732	-1773	-1156
2425	-41	-440	-453	-64	-1747	-1798	-1109
243333	-45	-522	-455	-74	-1690	-1828	-1098
244167	-34	-577	-416	-77	-1673	-1888	-1141
2,45	-30	-565	-399	-61	-1655	-1871	-1182
245833	-32	-470	-402	-63	-1613	-1842	-1240
246667	-14	-439	-432	-51	-1592	-1874	-1294
2475	-7	-415	-454	-59	-1633	-1905	-1305
248333	-15	-360	-463	-88	-1695	-1930	-1297
249167	-18	-385	-460	-100	-1750	-1915	-1250
2,5	-12	-452	-459	-80	-1785	-1854	-1212
250833	-18	-473	-442	-62	-1746	-1822	-1197
251667	-30	-393	-409	-53	-1713	-1846	-1182
2525	-31	-352	-414	-74	-1706	-1861	-1174
253333	-29	-303	-414	-56	-1691	-1909	-1195
254167	-27	-287	-408	-40	-1676	-1942	-1266
2,55	-39	-363	-433	-36	-1658	-1915	-1306
255833	-44	-408	-468	-34	-1692	-1938	-1267
256667	-30	-426	-473	-32	-1784	-1962	-1227
2575	-29	-462	-474	-45	-1765	-1981	-1241
258333	-29	-508	-476	-42	-1762	-1990	-1253
259167	-20	-528	-485	-21	-1802	-1979	-1305
2,6	-15	-567	-470	-22	-1847	-1979	-1328
260833	-12	-578	-451	-20	-1858	-1976	-1276
261667	-15	-555	-443	-36	-1829	-1978	-1233
2625	-16	-564	-443	-40	-1814	-2041	-1249
263333	-27	-537	-442	-58	-1790	-2122	-1263
264167	-36	-473	-453	-58	-1793	-2107	-1256
2,65	-44	-408	-476	-62	-1862	-2068	-1235
265833	-37	-399	-477	-55	-1957	-1961	-1218
266667	-35	-426	-478	-59	-1920	-1840	-1255
2675	-35	-416	-458	-45	-1826	-1804	-1301
268333	-33	-371	-426	-25	-1765	-1870	-1359
269167	-29	-340	-426	-35	-1784	-1956	-1394
2,7	-30	-377	-456	-42	-1804	-2047	-1396
270833	-33	-436	-465	-29	-1768	-2096	-1364
271667	-47	-446	-442	-12	-1755	-2141	-1336
2725	-43	-420	-442	-25	-1770	-2145	-1295
273333	-33	-411	-465	-50	-1810	-2075	-1274
274167	-24	-429	-471	-78	-1853	-2042	-1302
2,75	-16	-440	-473	-78	-1887	-2042	-1290
275833	-11	-416	-484	-56	-1849	-2058	-1293
276667	-11	-463	-502	-40	-1884	-2055	-1336
2775	-23	-588	-521	-36	-1907	-2050	-1365
278333	-25	-605	-521	-46	-1926	-2062	-1356
279167	-20	-620	-504	-32	-1943	-2064	-1354
2,8	-19	-647	-457	-32	-1970	-2022	-1334
280833	-24	-671	-446	-52	-1987	-2003	-1357
281667	-28	-595	-446	-81	-1972	-1979	-1403
2825	-31	-553	-449	-84	-1949	-1980	-1432
283333	-26	-595	-447	-61	-1898	-2011	-1397
284167	-30	-606	-445	-67	-1870	-2042	-1349
2,85	-29	-540	-446	-82	-1840	-2046	-1357
285833	-19	-454	-446	-98	-1932	-2032	-1367
286667	-12	-499	-463	-106	-2025	-2059	-1407
2875	-13	-587	-455	-94	-2046	-2072	-1433
288333	-15	-586	-464	-89	-2047	-2056	-1415
289167	-16	-532	-481	-115	-2052	-2057	-1337
2,9	-14	-477	-482	-134	-2022	-2080	-1297
290833	-11	-400	-442	-119	-1970	-2109	-1302
291667	1	-346	-420	-89	-1982	-2088	-1336
2925	9	-340	-450	-85	-1976	-2103	-1391
293333	23	-379	-493	-82	-1973	-2126	-1417
294167	23	-351	-516	-114	-1981	-2124	-1399
2,95	16	-367	-533	-162	-1941	-2169	-1382
295833	3	-350	-532	-174	-1885	-2248	-1343
296667	-11	-320	-535	-152	-1954	-2308	-1297
2975	-16	-288	-557	-118	-2036	-2312	-1270
298333	-8	-331	-564	-100	-2042	-2277	-1263
299167	-11	-374	-554	-114	-2020	-2277	-1223
3	-11	-399	-560	-128	-1962	-2288	-1244
300833	-13	-344	-536	-133	-1910	-2292	-1322
301667	-9	-306	-520	-103	-1918	-2290	-1338
3025	-1	-313	-512	-88	-2011	-2284	-1316
303333	-10	-339	-513	-95	-2048	-2299	-1328
304167	-12	-331	-518	-90	-2067	-2308	-1350
3,05	-7	-340	-546	-77	-2033	-2285	-1347
305833	-6	-386	-583	-96	-1945	-2324	-1357
306667	-12	-393	-572	-99	-1932	-2359	-1417
3075	-29	-364	-550	-97	-1924	-2296	-1441
308333	-35	-394	-535	-99	-1908	-2248	-1421
309167	-42	-449	-561	-118	-1893	-2221	-1403
3,1	-39	-489	-585	-133	-1916	-2250	-1393
310833	-42	-555	-569	-130	-1981	-2240	-1404
311667	-39	-588	-543	-127	-2052	-2234	-1420
3125	-34	-550	-522	-119	-2104	-2211	-1420
313333	-35	-446	-545	-112	-2125	-2193	-1425
314167	-36	-361	-559	-97	-2173	-2191	-1452
3,15	-23	-343	-561	-87	-2202	-2169	-1452
315833	-24	-354	-546	-78	-2198	-2177	-1461
316667	-29	-417	-552	-66	-2209	-2220	-1475
3175	-32	-452	-571	-69	-2198	-2251	-1444
318333	-37	-485	-561	-63	-2134	-2246	-1432
319167	-56	-481	-563	-55	-2047	-2254	-1461
3,2	-66	-491	-558	-59	-2063	-2303	-1460
320833	-66	-525	-550	-62	-2119	-2331	-1449
321667	-66	-581	-524	-63	-2151	-2392	-1511
3225	-60	-616	-511	-71	-2125	-2378	-1540
323333	-60	-620	-504	-112	-2138	-2312	-1544
324167	-71	-625	-513	-127	-2126	-2275	-1508
3,25	-79	-597	-547	-154	-2062	-2247	-1509
325833	-91	-552	-555	-169	-2088	-2250	-1534
326667	-102	-521	-564	-161	-2139	-2328	-1547
3275	-104	-472	-567	-153	-2169	-2402	-1572
328333	-88	-392	-583	-125	-2153	-2447	-1558
329167	-67	-326	-631	-113	-2107	-2454	-1550
3,3	-64	-312	-631	-135	-2057	-2462	-1542
330833	-63	-354	-615	-154	-2084	-2500	-1490
331667	-79	-392	-624	-171	-2172	-2521	-1418
3325	-94	-453	-636	-143	-2183	-2498	-1385
333333	-104	-519	-646	-123	-2147	-2479	-1387
334167	-112	-505	-624	-110	-2120	-2507	-1451
3,35	-122	-458	-598	-101	-2081	-2513	-1536
335833	-132	-435	-604	-101	-2106	-2488	-1558
336667	-131	-418	-619	-116	-2097	-2436	-1569
3375	-132	-393	-639	-126	-2058	-2410	-1604
338333	-142	-398	-649	-131	-2061	-2451	-1597
339167	-161	-500	-632	-124	-2040	-2465	-1567
3,4	-160	-577	-617	-101	-2028	-2485	-1491
340833	-149	-547	-634	-50	-2032	-2483	-1462
341667	-137	-490	-641	-14	-2060	-2467	-1490
3425	-133	-460	-644	-34	-2147	-2483	-1512
343333	-120	-412	-609	-74	-2161	-2508	-1522
344167	-114	-366	-605	-118	-2164	-2492	-1524
3,45	-122	-373	-598	-118	-2182	-2453	-1534
345833	-121	-442	-589	-96	-2188	-2466	-1565
346667	-120	-430	-590	-80	-2261	-2522	-1594
3475	-117	-437	-589	-81	-2314	-2608	-1605
348333	-108	-472	-595	-62	-2296	-2637	-1560
349167	-99	-479	-585	-59	-2233	-2613	-1540
3,5	-108	-465	-608	-65	-2183	-2578	-1570
350833	-124	-466	-624	-78	-2195	-2568	-1547
351667	-132	-461	-631	-99	-2233	-2544	-1559
3525	-133	-456	-636	-112	-2300	-2561	-1558
353333	-127	-459	-688	-122	-2329	-2560	-1590
354167	-123	-485	-677	-118	-2264	-2509	-1628
3,55	-130	-490	-647	-112	-2273	-2475	-1610
355833	-130	-515	-643	-93	-2346	-2498	-1587
356667	-115	-579	-641	-60	-2345	-2499	-1606
3575	-102	-644	-650	-43	-2348	-2405	-1623
358333	-95	-694	-652	-64	-2341	-2317	-1605
359167	-86	-705	-625	-77	-2275	-2287	-1601
3,6	-74	-700	-660	-89	-2289	-2294	-1649
360833	-73	-650	-702	-123	-2367	-2367	-1659
361667	-74	-592	-713	-133	-2411	-2471	-1603
3625	-63	-589	-713	-140	-2393	-2539	-1604
363333	-61	-621	-714	-147	-2364	-2582	-1647
364167	-63	-692	-707	-122	-2369	-2607	-1663
3,65	-56	-758	-676	-121	-2333	-2602	-1683
365833	-54	-799	-643	-97	-2284	-2614	-1705
366667	-53	-747	-635	-85	-2338	-2608	-1693
3675	-55	-705	-632	-95	-2353	-2607	-1670
368333	-54	-649	-634	-106	-2385	-2617	-1680
369167	-48	-648	-652	-118	-2428	-2644	-1671
3,7	-43	-694	-668	-105	-2489	-2633	-1657
370833	-37	-711	-694	-94	-2472	-2623	-1647
371667	-37	-651	-694	-84	-2463	-2578	-1613
3725	-48	-650	-675	-74	-2458	-2582	-1561
373333	-57	-692	-654	-68	-2461	-2572	-1528
374167	-72	-705	-636	-41	-2476	-2587	-1531
3,75	-76	-711	-643	-27	-2502	-2609	-1589
375833	-64	-656	-668	-21	-2531	-2627	-1622
376667	-58	-610	-680	-39	-2446	-2665	-1592
3775	-59	-613	-709	-73	-2362	-2665	-1603
378333	-56	-638	-728	-91	-2388	-2670	-1626
379167	-55	-640	-732	-104	-2417	-2674	-1592
3,8	-46	-581	-705	-119	-2381	-2673	-1548
380833	-28	-573	-673	-116	-2374	-2669	-1552
381667	-24	-574	-669	-94	-2414	-2667	-1529
3825	-27	-635	-669	-69	-2444	-2713	-1552
383333	-32	-660	-654	-39	-2491	-2781	-1638
384167	-27	-698	-664	-34	-2488	-2792	-1684
3,85	-28	-748	-639	-41	-2471	-2752	-1704
385833	-35	-733	-637	-35	-2429	-2750	-1691
386667	-42	-675	-663	-18	-2404	-2722	-1688
3875	-44	-651	-667	-39	-2411	-2688	-1723
388333	-30	-645	-668	-62	-2418	-2680	-1762
389167	-18	-594	-689	-107	-2434	-2717	-1758
3,9	-9	-650	-710	-118	-2462	-2739	-1785
390833	-8	-714	-701	-116	-2548	-2760	-1777
391667	-21	-759	-707	-134	-2579	-2762	-1716
3925	-38	-775	-721	-135	-2582	-2759	-1702
393333	-27	-725	-734	-121	-2628	-2764	-1695
394167	-6	-653	-723	-100	-2609	-2750	-1670
3,95	-4	-620	-711	-104	-2535	-2694	-1685
395833	-17	-632	-707	-106	-2466	-2703	-1697
396667	-28	-624	-698	-131	-2386	-2676	-1706
3975	-34	-602	-696	-149	-2405	-2674	-1748
398333	-43	-620	-714	-139	-2416	-2751	-1728
399167	-57	-623	-745	-128	-2351	-2821	-1734
4	-52	-617	-755	-99	-2311	-2861	-1755
400833	-43	-625	-755	-83	-2344	-2906	-1748
401667	-36	-634	-755	-69	-2301	-2928	-1737
4025	-44	-626	-756	-59	-2350	-2931	-1756
403333	-42	-616	-759	-58	-2427	-2905	-1764
404167	-27	-640	-768	-60	-2486	-2908	-1778
4,05	-18	-692	-772	-90	-2490	-2905	-1807
405833	-10	-648	-766	-94	-2428	-2908	-1794
406667	-21	-592	-789	-89	-2394	-2882	-1757
4075	-35	-575	-806	-82	-2478	-2836	-1744
408333	-47	-586	-811	-70	-2569	-2849	-1769
409167	-43	-675	-814	-90	-2562	-2896	-1790
4,1	-33	-747	-810	-120	-2567	-2851	-1812
410833	-23	-752	-818	-126	-2577	-2822	-1818
411667	-20	-726	-817	-110	-2572	-2857	-1855
4125	-24	-697	-819	-118	-2602	-2875	-1921
413333	-38	-652	-816	-136	-2600	-2868	-1946
414167	-52	-630	-789	-121	-2545	-2860	-1902
4,15	-48	-578	-784	-94	-2539	-2877	-1846
415833	-35	-574	-806	-56	-2557	-2876	-1816
416667	-24	-549	-803	-47	-2538	-2904	-1790
4175	-21	-537	-793	-47	-2492	-2926	-1823
418333	-15	-511	-779	-40	-2466	-2905	-1826
419167	-14	-519	-786	-35	-2447	-2911	-1783
4,2	-21	-593	-765	-15	-2470	-2933	-1754
420833	-30	-597	-770	-29	-2540	-2982	-1762
421667	-29	-582	-793	-42	-2580	-3065	-1738
4225	-19	-623	-798	-77	-2620	-3082	-1701
423333	-17	-687	-779	-88	-2661	-3120	-1696
424167	-10	-799	-763	-100	-2649	-3117	-1730
4,25	-11	-813	-748	-109	-2617	-3077	-1760
425833	-31	-812	-729	-132	-2558	-3062	-1842
426667	-29	-908	-716	-136	-2510	-3005	-1926
4275	-13	-896	-729	-111	-2461	-2941	-1951
428333	-15	-828	-764	-76	-2470	-2964	-1896
429167	-4	-780	-779	-59	-2584	-2960	-1857
4,3	-5	-778	-794	-55	-2650	-2927	-1861
430833	-27	-835	-798	-59	-2691	-2950	-1883
431667	-37	-846	-816	-68	-2737	-2996	-1935
4325	-36	-860	-822	-84	-2716	-3008	-1971
433333	-31	-841	-796	-71	-2712	-2993	-1951
434167	-24	-728	-748	-55	-2638	-2916	-1910
4,35	-8	-630	-726	-55	-2571	-2887	-1859
435833	-2	-666	-754	-51	-2492	-2932	-1838
436667	-13	-662	-762	-75	-2455	-3038	-1875
4375	-17	-637	-778	-74	-2432	-3106	-1913
438333	-17	-625	-790	-69	-2386	-3092	-1930
439167	-22	-704	-790	-61	-2417	-3093	-1948
4,4	-29	-811	-794	-65	-2516	-3079	-1926
440833	-32	-908	-779	-72	-2569	-3075	-1908
441667	-19	-1016	-767	-100	-2625	-3056	-1897
4425	-3	-1017	-779	-132	-2641	-3044	-1925
443333	-3	-1020	-800	-129	-2600	-3047	-1929
444167	-9	-1012	-779	-109	-2542	-3072	-1898
4,45	-14	-983	-771	-73	-2551	-3071	-1914
445833	-12	-935	-796	-60	-2585	-3065	-1949
446667	-13	-865	-818	-61	-2585	-3038	-1955
4475	-11	-803	-822	-60	-2607	-3025	-1996
448333	-14	-740	-854	-69	-2639	-3016	-2000
449167	-12	-682	-858	-61	-2638	-3054	-1988
4,5	0	-677	-842	-60	-2640	-3126	-1983
450833	7	-686	-813	-66	-2682	-3163	-1980
451667	6	-743	-764	-77	-2722	-3142	-2001
4525	3	-807	-736	-78	-2767	-3147	-2014
453333	-12	-824	-761	-88	-2766	-3146	-1978
454167	-12	-815	-786	-85	-2734	-3165	-1957
4,55	-12	-752	-791	-62	-2720	-3179	-1933
455833	-20	-742	-772	-35	-2636	-3163	-1948
456667	-25	-707	-770	-29	-2615	-3149	-2013
4575	-29	-658	-781	-51	-2608	-3120	-2046
458333	-29	-608	-790	-97	-2612	-3156	-2001
459167	-23	-563	-820	-106	-2636	-3188	-1950
4,6	-22	-563	-841	-89	-2676	-3171	-1969
460833	-28	-620	-849	-81	-2724	-3142	-2039
461667	-30	-622	-884	-103	-2731	-3133	-2054
4625	-38	-650	-889	-118	-2756	-3087	-2010
463333	-41	-688	-884	-124	-2836	-3082	-2002
464167	-30	-684	-887	-128	-2906	-3074	-2027
4,65	-18	-674	-861	-97	-2936	-3078	-2028
465833	-24	-707	-877	-73	-2890	-3096	-2054
466667	-24	-719	-860	-81	-2817	-3121	-2043
4675	-25	-674	-838	-83	-2817	-3172	-2045
468333	-32	-607	-857	-89	-2784	-3229	-2071
469167	-48	-554	-873	-95	-2742	-3250	-2110
4,7	-54	-556	-872	-85	-2802	-3262	-2111
470833	-47	-613	-849	-105	-2872	-3293	-2053
471667	-43	-726	-816	-144	-2882	-3320	-2025
4725	-44	-795	-814	-147	-2889	-3362	-2038
473333	-36	-815	-820	-121	-2992	-3363	-2054
474167	-32	-858	-833	-118	-3091	-3329	-2027
4,75	-22	-843	-852	-128	-3079	-3297	-2015
475833	-13	-753	-860	-161	-2992	-3279	-1981
476667	-9	-652	-851	-140	-2920	-3242	-1988
4775	-10	-594	-848	-124	-2878	-3252	-2034
478333	-12	-607	-834	-103	-2872	-3293	-2063
479167	-18	-707	-846	-85	-2899	-3312	-2088
4,8	-9	-737	-866	-80	-2934	-3276	-2146
480833	-1	-725	-858	-71	-2975	-3240	-2182
481667	-5	-746	-829	-51	-3010	-3242	-2188
4825	-23	-742	-817	-51	-3065	-3276	-2173
483333	-37	-685	-781	-51	-3053	-3310	-2153
484167	-37	-674	-771	-58	-3044	-3337	-2141
4,85	-50	-674	-801	-81	-3055	-3347	-2101
485833	-49	-656	-828	-68	-3090	-3341	-2109
486667	-48	-656	-800	-63	-3080	-3319	-2118
4875	-43	-689	-772	-73	-3030	-3335	-2138
488333	-43	-680	-781	-75	-3010	-3351	-2171
489167	-50	-629	-815	-74	-3025	-3335	-2171
4,9	-42	-611	-842	-71	-3044	-3326	-2149
490833	-33	-630	-838	-82	-3023	-3298	-2160
491667	-30	-649	-812	-83	-3045	-3305	-2174
4925	-28	-706	-813	-81	-3087	-3315	-2203
493333	-29	-744	-826	-97	-3165	-3336	-2237
494167	-25	-686	-855	-87	-3072	-3379	-2209
4,95	-25	-667	-862	-73	-2981	-3370	-2212
495833	-35	-696	-871	-83	-3011	-3389	-2196
496667	-38	-636	-888	-99	-3036	-3439	-2197
4975	-39	-527	-907	-101	-3093	-3465	-2215
498333	-23	-494	-915	-86	-3138	-3486	-2204
499167	-12	-531	-911	-92	-3159	-3504	-2169
5	4	-611	-902	-93	-3136	-3525	-2127
500833	8	-634	-892	-84	-3022	-3525	-2108
501667	9	-601	-876	-89	-2901	-3520	-2096
5025	8	-615	-853	-106	-2823	-3499	-2106
503333	11	-662	-841	-121	-2806	-3543	-2089
504167	11	-643	-855	-117	-2839	-3573	-2075
5,05	-2	-646	-877	-106	-2854	-3549	-2071
505833	-9	-726	-876	-95	-2887	-3498	-2072
506667	-16	-828	-843	-69	-2892	-3471	-2071
5075	-30	-903	-816	-62	-2916	-3492	-2122
508333	-38	-852	-824	-56	-2909	-3494	-2158
509167	-36	-771	-811	-70	-2863	-3488	-2167
5,1	-32	-750	-828	-56	-2811	-3466	-2183
510833	-26	-687	-841	-32	-2817	-3434	-2226
511667	-27	-750	-844	-35	-2847	-3460	-2212
5125	-17	-865	-855	-67	-2855	-3470	-2197
513333	0	-899	-843	-75	-2816	-3468	-2153
514167	-5	-856	-825	-78	-2849	-3448	-2104
5,15	-22	-782	-829	-96	-2859	-3448	-2111
515833	-24	-714	-852	-122	-2917	-3457	-2126
516667	-24	-690	-846	-117	-2999	-3440	-2156
5175	-24	-693	-833	-101	-2991	-3415	-2138
518333	-16	-666	-845	-65	-2973	-3376	-2108
519167	-11	-624	-857	-60	-3002	-3338	-2141
5,2	-12	-612	-855	-77	-3047	-3357	-2197
520833	-15	-648	-872	-106	-3161	-3398	-2194
521667	-25	-661	-892	-117	-3205	-3489	-2177
5225	-35	-689	-878	-118	-3171	-3554	-2148
523333	-31	-751	-859	-119	-3199	-3585	-2094
524167	-19	-771	-841	-122	-3209	-3567	-2084
5,25	-17	-729	-821	-109	-3185	-3581	-2110
525833	-25	-655	-825	-112	-3224	-3560	-2156
526667	-18	-646	-840	-112	-3229	-3505	-2187
5275	-7	-681	-852	-107	-3157	-3470	-2175
528333	7	-687	-848	-89	-3169	-3467	-2192
529167	3	-708	-835	-77	-3169	-3481	-2185
5,3	7	-714	-832	-89	-3125	-3534	-2156
530833	16	-749	-826	-70	-3065	-3618	-2125
531667	12	-850	-852	-38	-3097	-3605	-2131
5325	-4	-897	-847	-22	-3120	-3578	-2142
533333	-12	-926	-847	-16	-3121	-3633	-2138
534167	-10	-946	-862	-22	-3132	-3686	-2183
5,35	-14	-919	-862	-64	-3143	-3717	-2219
535833	-29	-921	-850	-112	-3167	-3738	-2212
536667	-30	-860	-834	-118	-3156	-3742	-2226
5375	-23	-806	-833	-104	-3147	-3718	-2252
538333	-16	-793	-830	-111	-3103	-3656	-2283
539167	-18	-823	-836	-103	-3056	-3626	-2261
5,4	-12	-807	-857	-81	-3075	-3600	-2226
540833	4	-783	-845	-68	-3055	-3586	-2186
541667	14	-742	-806	-60	-3073	-3616	-2143
5425	-1	-750	-793	-31	-3126	-3627	-2127
543333	-23	-789	-779	-21	-3162	-3649	-2119
544167	-40	-820	-779	-47	-3175	-3653	-2145
5,45	-38	-787	-812	-48	-3180	-3634	-2169
545833	-41	-778	-841	-34	-3207	-3689	-2204
546667	-37	-715	-860	-28	-3240	-3716	-2226
5475	-29	-733	-871	13	-3233	-3735	-2219
548333	-40	-796	-851	34	-3250	-3724	-2234
549167	-46	-798	-848	22	-3245	-3680	-2284
5,5	-45	-812	-840	-8	-3248	-3633	-2284
550833	-43	-774	-842	-53	-3246	-3667	-2300
551667	-42	-688	-850	-93	-3200	-3679	-2307
5525	-42	-648	-884	-93	-3161	-3698	-2299
553333	-25	-637	-913	-52	-3138	-3726	-2286
554167	-15	-554	-909	-35	-3141	-3651	-2257
5,55	-23	-502	-888	-36	-3186	-3594	-2236
555833	-38	-455	-886	-49	-3168	-3612	-2229
556667	-45	-402	-885	-46	-3137	-3657	-2234
5575	-37	-432	-882	-55	-3162	-3670	-2262
558333	-43	-438	-851	-82	-3193	-3643	-2295
559167	-41	-463	-804	-97	-3209	-3690	-2271
5,6	-41	-494	-798	-95	-3243	-3747	-2226
560833	-42	-482	-824	-88	-3233	-3772	-2244
561667	-33	-466	-854	-72	-3190	-3788	-2279
5625	-32	-456	-860	-80	-3157	-3781	-2287
563333	-47	-404	-841	-84	-3168	-3767	-2310
564167	-53	-332	-844	-88	-3137	-3742	-2306
5,65	-51	-245	-834	-85	-3141	-3742	-2293
565833	-41	-223	-821	-84	-3185	-3736	-2266
566667	-41	-231	-824	-121	-3211	-3738	-2283
5675	-51	-284	-818	-113	-3220	-3726	-2291
568333	-49	-329	-839	-104	-3211	-3710	-2336
569167	-21	-378	-840	-95	-3206	-3663	-2355
5,7	-1	-410	-832	-85	-3156	-3618	-2344
570833	11	-396	-825	-60	-3147	-3647	-2354
571667	11	-443	-828	-45	-3118	-3676	-2367
5725	12	-492	-813	-49	-3126	-3700	-2352
573333	0	-449	-792	-69	-3154	-3730	-2375
574167	-15	-332	-790	-73	-3151	-3795	-2392
5,75	-15	-235	-798	-77	-3091	-3812	-2408
575833	-9	-213	-815	-74	-3057	-3797	-2455
576667	9	-196	-827	-85	-3071	-3793	-2464
5775	14	-158	-836	-129	-3115	-3803	-2485
578333	-2	-155	-864	-170	-3153	-3814	-2482
579167	-11	-136	-891	-171	-3198	-3844	-2474
5,8	-13	-232	-863	-148	-3193	-3845	-2441
580833	-15	-251	-841	-128	-3186	-3795	-2403
581667	-11	-272	-826	-127	-3168	-3771	-2368
5825	-22	-293	-826	-108	-3144	-3766	-2386
583333	-27	-291	-853	-90	-3077	-3792	-2404
584167	-22	-244	-864	-95	-3015	-3780	-2402
5,85	-25	-223	-848	-93	-3087	-3756	-2397
585833	-15	-308	-829	-93	-3239	-3790	-2410
586667	-6	-334	-816	-85	-3400	-3814	-2438
5875	4	-274	-836	-88	-3428	-3791	-2447
588333	10	-222	-875	-94	-3392	-3777	-2471
589167	15	-209	-909	-103	-3335	-3770	-2469
5,9	-3	-165	-902	-118	-3299	-3794	-2426
590833	-16	-131	-883	-141	-3255	-3811	-2456
591667	-23	-118	-893	-154	-3218	-3833	-2482
5925	-22	-188	-903	-159	-3180	-3897	-2479
593333	-12	-260	-892	-143	-3184	-3909	-2468
594167	-11	-252	-883	-144	-3213	-3899	-2462
5,95	-14	-170	-887	-176	-3253	-3843	-2441
595833	-12	-139	-885	-179	-3286	-3818	-2430
596667	-6	-168	-861	-166	-3297	-3820	-2430
5975	-6	-195	-857	-130	-3326	-3886	-2437
598333	-15	-213	-883	-112	-3346	-3864	-2406
599167	-27	-202	-903	-80	-3354	-3830	-2417
6	-35	-124	-886	-49	-3346	-3868	-2449
600833	-36	-55	-855	-45	-3369	-3888	-2445
601667	-28	-13	-820	-58	-3382	-3869	-2399
6025	-24	-36	-812	-62	-3377	-3830	-2370
603333	-19	-133	-796	-52	-3361	-3825	-2402
604167	-17	-138	-793	-65	-3361	-3867	-2419
6,05	-24	-149	-828	-81	-3381	-3882	-2437
605833	-29	-118	-857	-65	-3384	-3884	-2512
606667	-39	-119	-874	-69	-3349	-3908	-2548
6075	-48	-82	-876	-86	-3365	-3909	-2545
608333	-36	-95	-896	-101	-3345	-3879	-2596
609167	-20	-120	-890	-115	-3291	-3891	-2624
6,1	-10	-166	-876	-114	-3310	-3916	-2619
610833	-26	-225	-903	-98	-3364	-3930	-2565
611667	-45	-216	-932	-64	-3402	-3906	-2491
6125	-57	-297	-940	-61	-3395	-3887	-2483
613333	-61	-341	-924	-76	-3376	-3911	-2470
614167	-61	-340	-906	-89	-3406	-3900	-2490
6,15	-59	-324	-898	-103	-3445	-3874	-2499
615833	-64	-256	-887	-119	-3442	-3870	-2509
616667	-80	-250	-880	-125	-3417	-3849	-2508
6175	-99	-226	-885	-135	-3366	-3840	-2505
618333	-109	-173	-921	-124	-3319	-3854	-2501
619167	-105	-94	-912	-106	-3281	-3893	-2533
6,2	-104	-41	-903	-92	-3287	-3919	-2554
620833	-104	-53	-906	-66	-3302	-3928	-2543
621667	-88	-93	-911	-55	-3273	-3968	-2538
6225	-75	-113	-916	-42	-3280	-3988	-2554
623333	-84	-115	-935	-42	-3267	-4024	-2575
624167	-109	-96	-937	-48	-3245	-4012	-2579
6,25	-118	-58	-924	-62	-3238	-3994	-2580
625833	-128	-6	-923	-54	-3235	-3965	-2571
626667	-127	74	-926	-71	-3232	-3955	-2566
6275	-125	139	-922	-83	-3253	-3961	-2547
628333	-127	184	-922	-87	-3217	-3956	-2555
629167	-118	192	-930	-82	-3183	-3949	-2588
6,3	-102	144	-933	-88	-3199	-3963	-2631
630833	-101	137	-928	-103	-3209	-3934	-2621
631667	-114	146	-927	-115	-3226	-3925	-2592
6325	-131	46	-946	-85	-3254	-3946	-2577
633333	-143	-8	-965	-63	-3257	-3986	-2569
634167	-137	0	-938	-64	-3247	-4051	-2551
6,35	-124	64	-908	-62	-3331	-4103	-2547
635833	-116	28	-918	-67	-3392	-4069	-2552
636667	-117	-21	-938	-69	-3416	-4023	-2536
6375	-121	-17	-942	-77	-3393	-3979	-2568
638333	-117	-50	-954	-86	-3355	-3938	-2634
639167	-114	-22	-969	-95	-3315	-3926	-2669
6,4	-107	16	-981	-104	-3337	-3936	-2677
640833	-106	53	-983	-126	-3397	-3919	-2664
641667	-102	106	-981	-124	-3389	-3875	-2638
6425	-109	134	-968	-111	-3355	-3896	-2581
643333	-110	91	-963	-108	-3423	-3945	-2586
644167	-113	51	-973	-108	-3473	-4014	-2611
6,45	-110	22	-963	-101	-3499	-4088	-2619
645833	-126	19	-951	-76	-3545	-4142	-2653
646667	-133	45	-947	-64	-3550	-4172	-2644
6475	-131	91	-961	-64	-3504	-4196	-2626
648333	-124	100	-981	-75	-3459	-4177	-2646
649167	-117	114	-989	-61	-3438	-4125	-2655
6,5	-106	168	-985	-57	-3431	-4101	-2626
650833	-104	197	-990	-43	-3470	-4079	-2633
651667	-101	148	-1020	-29	-3452	-4101	-2651
6525	-98	126	-1050	-28	-3437	-4184	-2626
653333	-96	151	-1042	-30	-3385	-4178	-2652
654167	-96	140	-1029	-38	-3423	-4161	-2692
6,55	-98	117	-1018	-28	-3499	-4150	-2738
655833	-103	146	-990	-26	-3499	-4091	-2770
656667	-90	200	-951	-19	-3513	-4011	-2738
6575	-80	250	-933	-27	-3469	-4032	-2692
658333	-74	235	-899	-28	-3420	-4059	-2685
659167	-82	211	-899	-22	-3399	-4074	-2696
6,6	-82	198	-913	-24	-3388	-4081	-2705
660833	-76	220	-920	-51	-3424	-4116	-2716
661667	-69	207	-941	-55	-3513	-4157	-2700
6625	-56	142	-942	-96	-3557	-4158	-2676
663333	-55	70	-924	-127	-3510	-4170	-2694
664167	-57	73	-938	-136	-3461	-4179	-2667
6,65	-51	142	-961	-141	-3441	-4226	-2618
665833	-50	284	-974	-135	-3460	-4256	-2620
666667	-44	417	-969	-120	-3480	-4269	-2637
6675	-38	495	-978	-138	-3488	-4265	-2661
668333	-48	402	-962	-146	-3499	-4211	-2655
669167	-61	317	-942	-131	-3514	-4208	-2663
6,7	-73	243	-938	-109	-3470	-4217	-2701
670833	-81	193	-952	-92	-3384	-4215	-2734
671667	-66	176	-987	-58	-3311	-4230	-2737
6725	-48	170	-1006	-45	-3313	-4254	-2745
673333	-31	176	-1013	-59	-3316	-4250	-2776
674167	-32	249	-996	-63	-3334	-4235	-2805
6,75	-52	315	-1009	-65	-3312	-4194	-2794
675833	-57	375	-1044	-64	-3294	-4177	-2760
676667	-72	390	-1059	-71	-3344	-4142	-2761
6775	-84	345	-1050	-63	-3391	-4097	-2735
678333	-88	323	-1048	-68	-3423	-4118	-2746
679167	-90	264	-1043	-87	-3419	-4136	-2750
6,8	-79	247	-1044	-103	-3417	-4190	-2720
680833	-67	288	-1059	-107	-3463	-4225	-2729
681667	-55	280	-1075	-100	-3400	-4256	-2726
6825	-55	257	-1068	-104	-3373	-4286	-2691
683333	-66	302	-1066	-110	-3424	-4312	-2689
684167	-82	350	-1055	-133	-3480	-4374	-2721
6,85	-86	324	-1049	-116	-3495	-4393	-2722
685833	-83	274	-1079	-89	-3518	-4372	-2699
686667	-78	236	-1106	-101	-3554	-4304	-2711
6875	-72	178	-1110	-91	-3575	-4302	-2733
688333	-85	175	-1123	-76	-3557	-4281	-2790
689167	-97	236	-1112	-58	-3576	-4263	-2825
6,9	-107	327	-1085	-52	-3627	-4266	-2841
690833	-98	440	-1065	-63	-3616	-4293	-2802
691667	-102	503	-1060	-66	-3539	-4322	-2772
6925	-108	570	-1083	-68	-3488	-4338	-2773
693333	-123	609	-1084	-98	-3516	-4377	-2740
694167	-137	570	-1097	-96	-3586	-4369	-2688
6,95	-139	574	-1125	-76	-3637	-4326	-2675
695833	-139	533	-1121	-77	-3604	-4299	-2667
696667	-134	464	-1089	-88	-3568	-4330	-2652
6975	-129	416	-1074	-102	-3575	-4374	-2629
698333	-119	366	-1081	-98	-3600	-4367	-2654
699167	-108	328	-1063	-101	-3554	-4352	-2712
7	-97	264	-1039	-106	-3542	-4327	-2777
700833	-95	186	-1066	-95	-3579	-4305	-2847
701667	-98	215	-1085	-90	-3612	-4289	-2889
7025	-103	356	-1067	-58	-3590	-4316	-2915
703333	-108	512	-1046	-25	-3575	-4344	-2922
704167	-111	560	-1056	-21	-3524	-4377	-2896
7,05	-116	568	-1079	-19	-3501	-4410	-2867
705833	-125	589	-1094	-18	-3518	-4472	-2846
706667	-112	598	-1107	-14	-3507	-4511	-2839
7075	-103	522	-1136	-15	-3520	-4460	-2833
708333	-113	436	-1140	-22	-3571	-4423	-2829
709167	-100	395	-1140	-26	-3626	-4456	-2885
7,1	-99	395	-1130	-26	-3663	-4497	-2931
710833	-114	387	-1129	-12	-3617	-4542	-2947
711667	-119	378	-1133	3	-3564	-4506	-2961
7125	-126	370	-1114	-8	-3597	-4472	-2998
713333	-131	365	-1075	-29	-3639	-4447	-2996
714167	-124	316	-1055	-27	-3636	-4419	-2996
7,15	-120	423	-1055	-47	-3631	-4385	-3007
715833	-132	525	-1090	-84	-3588	-4396	-2975
716667	-155	549	-1117	-106	-3580	-4418	-2923
7175	-162	510	-1122	-87	-3573	-4448	-2905
718333	-153	483	-1091	-59	-3486	-4438	-2930
719167	-134	517	-1112	-66	-3427	-4411	-2930
7,2	-121	581	-1132	-72	-3506	-4424	-2890
720833	-115	649	-1144	-53	-3557	-4485	-2868
721667	-124	635	-1141	-41	-3603	-4530	-2904
7225	-129	594	-1137	-40	-3619	-4537	-2874
723333	-132	632	-1141	-40	-3595	-4558	-2854
724167	-133	580	-1131	-48	-3525	-4553	-2820
7,25	-136	518	-1152	-58	-3541	-4494	-2807
725833	-149	504	-1161	-42	-3508	-4492	-2786
726667	-153	482	-1184	-32	-3499	-4513	-2793
7275	-147	506	-1192	-49	-3572	-4489	-2848
728333	-136	516	-1197	-59	-3635	-4456	-2911
729167	-138	473	-1205	-43	-3723	-4438	-2950
7,3	-143	408	-1200	-27	-3845	-4396	-2958
730833	-148	404	-1185	-7	-3930	-4444	-2948
731667	-154	469	-1145	-32	-3919	-4516	-2935
7325	-150	526	-1146	-58	-3824	-4538	-2927
733333	-152	586	-1172	-71	-3755	-4550	-2929
734167	-148	603	-1167	-77	-3699	-4556	-2947
7,35	-148	606	-1158	-73	-3686	-4549	-2962
735833	-135	577	-1154	-72	-3733	-4542	-2972
736667	-135	570	-1166	-83	-3713	-4509	-2946
7375	-143	558	-1151	-77	-3657	-4464	-2897
738333	-141	565	-1159	-30	-3639	-4474	-2852
739167	-154	566	-1162	1	-3612	-4536	-2790
7,4	-163	542	-1169	-17	-3596	-4557	-2785
740833	-163	470	-1185	-44	-3634	-4559	-2791
741667	-165	399	-1186	-57	-3668	-4511	-2827
7425	-162	338	-1168	-41	-3709	-4489	-2827
743333	-158	392	-1157	-35	-3779	-4527	-2830
744167	-160	411	-1166	-38	-3812	-4544	-2874
7,45	-143	446	-1160	-31	-3856	-4516	-2916
745833	-120	502	-1172	-43	-3950	-4487	-2938
746667	-112	549	-1158	-63	-3926	-4505	-2971
7475	-109	527	-1148	-64	-3858	-4560	-3000
748333	-102	474	-1163	-52	-3810	-4597	-3023
749167	-105	439	-1188	-55	-3804	-4535	-2942
7,5	-105	395	-1215	-23	-3858	-4496	-2888
750833	-108	419	-1236	8	-3883	-4477	-2896
751667	-96	436	-1222	-3	-3848	-4512	-2894
7525	-83	387	-1224	-10	-3808	-4568	-2918
753333	-81	355	-1217	-32	-3800	-4566	-2970
754167	-81	412	-1211	-51	-3773	-4572	-2986
7,55	-77	482	-1207	-54	-3749	-4584	-2993
755833	-86	513	-1223	-62	-3755	-4551	-2991
756667	-99	536	-1246	-86	-3814	-4532	-2969
7575	-106	528	-1244	-95	-3855	-4501	-2953
758333	-99	415	-1248	-76	-3938	-4441	-2998
759167	-97	305	-1224	-54	-3954	-4438	-3004
7,6	-95	219	-1205	-66	-3913	-4489	-2985
760833	-102	243	-1203	-78	-3856	-4499	-2969
761667	-104	338	-1198	-98	-3877	-4508	-2965
7625	-109	429	-1224	-147	-3917	-4554	-3012
763333	-110	427	-1231	-164	-3867	-4616	-3054
764167	-98	390	-1213	-144	-3851	-4703	-3063
7,65	-81	381	-1201	-97	-3873	-4724	-3050
765833	-81	357	-1188	-71	-3862	-4668	-3019
766667	-76	349	-1205	-45	-3821	-4641	-2983
7675	-63	431	-1231	-21	-3842	-4650	-2960
768333	-48	525	-1227	-26	-3827	-4662	-2967
769167	-49	537	-1205	-30	-3780	-4646	-2951
7,7	-56	537	-1190	-51	-3794	-4658	-2956
770833	-48	582	-1195	-80	-3843	-4618	-2943
771667	-55	635	-1240	-104	-3844	-4624	-2948
7725	-64	562	-1278	-108	-3858	-4606	-2995
773333	-68	532	-1267	-83	-3871	-4608	-2988
774167	-54	542	-1221	-41	-3875	-4595	-3038
7,75	-31	539	-1220	-38	-3871	-4635	-3062
775833	-19	494	-1223	-25	-3816	-4681	-3019
776667	-10	413	-1219	0	-3762	-4731	-2990
7775	-2	385	-1226	-9	-3735	-4799	-2996
778333	-7	293	-1223	-33	-3725	-4783	-2952
779167	-20	282	-1195	-53	-3687	-4734	-2937
7,8	-29	360	-1176	-57	-3645	-4700	-2930
780833	-35	468	-1178	-82	-3669	-4679	-2956
781667	-33	499	-1187	-112	-3764	-4677	-3018
7825	-38	497	-1212	-111	-3832	-4736	-3046
783333	-38	534	-1223	-96	-3848	-4788	-3057
784167	-43	557	-1211	-103	-3866	-4787	-3071
7,85	-44	518	-1232	-105	-3903	-4754	-3031
785833	-27	446	-1221	-89	-3967	-4715	-2993
786667	-10	452	-1192	-61	-4029	-4732	-3015
7875	4	508	-1191	-51	-3992	-4746	-3036
788333	2	471	-1202	-49	-3905	-4730	-3020
789167	-1	453	-1200	-80	-3851	-4769	-3031
7,9	2	501	-1207	-108	-3860	-4808	-3062
790833	2	520	-1217	-111	-3879	-4839	-3011
791667	0	515	-1223	-69	-3881	-4808	-2968
7925	-17	546	-1221	-48	-3907	-4787	-2960
793333	-32	663	-1232	-51	-3926	-4734	-2976
794167	-53	707	-1237	-56	-3872	-4702	-2948
7,95	-54	693	-1248	-27	-3792	-4702	-2957
795833	-38	668	-1273	-13	-3756	-4723	-2938
796667	-34	638	-1262	-13	-3731	-4714	-2976
7975	-21	499	-1264	-30	-3742	-4713	-3005
798333	-19	422	-1230	-52	-3806	-4752	-2996
799167	-19	438	-1186	-50	-3843	-4743	-2973
8	0	511	-1175	-63	-3870	-4737	-2982
800833	-4	533	-1207	-66	-3899	-4716	-2979
801667	-17	543	-1214	-65	-3887	-4723	-2976
8025	-34	594	-1222	-74	-3848	-4699	-2970
803333	-35	633	-1205	-68	-3803	-4677	-2940
804167	-36	677	-1186	-72	-3753	-4658	-2904
8,05	-36	670	-1187	-69	-3730	-4678	-2881
805833	-40	623	-1187	-74	-3740	-4700	-2902
806667	-50	575	-1212	-64	-3721	-4676	-2913
8075	-51	576	-1235	-78	-3731	-4664	-2912
808333	-45	533	-1231	-106	-3670	-4688	-2943
809167	-47	469	-1211	-133	-3577	-4732	-2974
8,1	-48	467	-1195	-130	-3559	-4733	-2963
810833	-36	460	-1206	-109	-3545	-4709	-2925
811667	-23	489	-1216	-96	-3468	-4652	-2879
8125	-11	596	-1243	-86	-3407	-4632	-2833
813333	-2	669	-1257	-70	-3340	-4618	-2798
814167	-4	690	-1257	-77	-3259	-4620	-2772
8,15	-5	658	-1262	-93	-3158	-4566	-2759
815833	-10	575	-1254	-90	-3072	-4465	-2741
816667	-14	512	-1232	-82	-2984	-4408	-2711
8175	-13	446	-1229	-78	-2918	-4414	-2665
818333	-18	372	-1231	-74	-2823	-4358	-2693
819167	-32	376	-1239	-86	-2770	-4305	-2671
8,2	-56	403	-1243	-72	-2698	-4257	-2648
820833	-50	352	-1267	-58	-2638	-4194	-2612
821667	-43	290	-1286	-47	-2521	-4131	-2633
8225	-34	206	-1310	-43	-2337	-4010	-2604
823333	-34	184	-1316	-44	-2179	-3912	-2530
824167	-32	330	-1292	-35	-2054	-3880	-2508
8,25	-37	473	-1281	-30	-1888	-3835	-2463
825833	-38	550	-1286	-17	-1753	-3720	-2418
826667	-40	573	-1321	-15	-1687	-3568	-2349
8275	-36	544	-1312	-35	-1604	-3474	-2309
828333	-24	523	-1278	-43	-1485	-3345	-2248
829167	-24	472	-1256	-51	-1336	-3239	-2227
8,3	-27	424	-1267	-59	-1190	-3185	-2225
830833	-21	415	-1287	-39	-1015	-3056	-2222
831667	-16	398	-1288	-33	-805	-2919	-2162
8325	-12	440	-1278	-32	-646	-2759	-2054
833333	-18	494	-1273	-7	-481	-2612	-1957
834167	-26	486	-1272	-6	-271	-2463	-1901
8,35	-23	404	-1275	-11	-45	-2334	-1872
835833	-20	368	-1322	-4	165	-2210	-1820
836667	-1	384	-1327	-18	372	-2022	-1752
8375	33	458	-1301	-22	574	-1853	-1719
838333	38	572	-1278	-51	817	-1729	-1647
839167	40	607	-1276	-60	1095	-1611	-1556
8,4	60	573	-1283	-66	1286	-1465	-1433
840833	78	575	-1262	-43	1455	-1270	-1418
841667	92	593	-1247	-8	1707	-1050	-1442
8425	89	556	-1255	-5	2046	-833	-1408
843333	94	516	-1246	-3	2390	-679	-1303
844167	100	552	-1254	5	2689	-551	-1165
8,45	113	529	-1301	-15	2936	-399	-1060
845833	101	520	-1327	-23	3195	-261	-944
846667	99	553	-1333	-17	3460	-84	-785
8475	117	586	-1328	-24	3810	134	-652
848333	142	602	-1324	-10	4121	393	-541
849167	168	575	-1326	0	4469	696	-471
8,5	179	519	-1332	26	4883	990	-404
850833	168	535	-1313	67	5316	1251	-355
851667	167	532	-1310	84	5738	1517	-290
8525	179	590	-1306	71	6178	1713	-189
853333	210	657	-1304	74	6560	1944	-78
854167	239	753	-1311	69	6928	2200	-12
8,55	247	793	-1319	85	7282	2396	88
855833	262	688	-1331	93	7673	2578	210
856667	279	589	-1344	86	8042	2770	318
8575	302	528	-1332	118	8535	3008	420
858333	325	411	-1307	165	9120	3320	517
859167	353	352	-1300	203	9659	3653	685
8,6	386	329	-1302	220	10131	3899	852
860833	416	392	-1328	215	10612	4126	1015
861667	441	487	-1337	208	11132	4425	1158
8625	469	573	-1348	216	11718	4720	1258
863333	490	535	-1360	233	12320	4959	1382
864167	513	479	-1342	252	12917	5197	1499
8,65	533	463	-1334	290	13465	5512	1616
865833	563	508	-1308	303	14028	5824	1712
866667	605	530	-1289	308	14620	6095	1787
8675	640	521	-1281	326	15236	6402	1871
868333	661	567	-1258	357	15893	6724	2008
869167	690	680	-1233	365	16597	7072	2217
8,7	727	809	-1232	396	17325	7420	2363
870833	785	909	-1246	416	18104	7763	2454
871667	829	970	-1236	431	18870	8035	2564
8725	864	1091	-1214	456	19670	8399	2657
873333	901	1116	-1212	485	20521	8820	2735
874167	947	1006	-1233	502	21362	9228	2869
8,75	987	903	-1250	540	22112	9559	3038
875833	1025	878	-1230	585	22925	9892	3221
876667	1061	901	-1227	636	23734	10317	3364
8775	1104	932	-1248	685	24576	10700	3577
878333	1158	994	-1255	709	25509	11024	3791
879167	1193	1042	-1257	720	26494	11378	3988
8,8	1230	1045	-1239	712	27529	11789	4149
880833	1270	1071	-1232	728	28604	12195	4327
881667	1325	1101	-1225	780	29681	12639	4510
8825	1375	1157	-1206	815	30764	13131	4685
883333	1419	1286	-1193	839	31813	13561	4839
884167	1471	1368	-1170	883	32913	13999	5046
8,85	1522	1433	-1135	937	34115	14487	5275
885833	1566	1484	-1130	978	35390	15039	5516
886667	1623	1486	-1137	1018	36630	15609	5728
8875	1674	1557	-1147	1039	37837	16144	5987
888333	1726	1674	-1152	1043	39076	16708	6264
889167	1783	1822	-1156	1059	40390	17280	6525
8,9	1841	1943	-1126	1072	41793	17852	6774
890833	1890	2035	-1095	1094	43205	18462	7065
891667	1930	2156	-1100	1130	44600	19109	7371
8925	1964	2322	-1090	1168	46050	19838	7679
893333	1991	2398	-1085	1214	47568	20559	7964
894167	2017	2462	-1062	1262	49054	21255	8273
8,95	2065	2572	-1029	1304	50558	21935	8592
895833	2134	2660	-1011	1325	52134	22633	8935
896667	2202	2825	-977	1373	53852	23294	9293
8975	2276	3010	-954	1435	55558	24004	9651
898333	2348	3195	-935	1473	57249	24798	10068
899167	2407	3385	-940	1505	58852	25726	10479
9	2467	3550	-917	1537	60570	26769	10880
900833	2532	3710	-888	1602	62418	27753	11231
901667	2610	3893	-839	1678	64353	28678	11619
9025	2692	4162	-774	1742	66219	29615	12086
903333	2758	4429	-713	1769	68115	30605	12516
904167	2811	4661	-635	1785	69986	31612	12925
9,05	2866	4884	-576	1831	71773	32639	13401
905833	2937	5174	-522	1890	73743	33729	13862
906667	3015	5456	-462	1965	75806	34874	14330
9075	3092	5811	-385	2055	77872	36089	14839
908333	3175	6153	-296	2144	79915	37314	15401
909167	3251	6521	-208	2213	81880	38519	15984
9,1	3319	6787	-92	2272	83848	39717	16553
910833	3381	7011	26	2329	85863	41006	17125
911667	3461	7282	157	2420	87952	42256	17749
9125	3561	7636	283	2520	90121	43510	18345
913333	3667	8034	421	2623	92254	44869	18983
914167	3760	8453	594	2720	94327	46244	19635
9,15	3845	8863	806	2800	96502	47596	20265
915833	3931	9312	1029	2890	98788	48990	20897
916667	4009	9807	1260	2981	101029	50432	21511
9175	4103	10338	1528	3094	103233	51814	22126
918333	4214	10858	1837	3225	105308	53229	22763
919167	4342	11373	2161	3365	107419	54674	23446
9,2	4459	11957	2510	3511	109607	56094	24104
920833	4562	12515	2910	3696	111799	57520	24772
921667	4669	13035	3389	3931	113878	58998	25390
9225	4765	13511	3897	4159	115910	60422	25984
923333	4875	14067	4485	4377	118014	61851	26646
924167	4967	14748	5154	4644	120055	63235	27295
9,25	5057	15409	5876	4926	122089	64595	27963
925833	5162	16147	6638	5205	124293	65996	28655
926667	5266	16904	7505	5532	126469	67280	29309
9275	5376	17666	8427	5901	128550	68555	29943
928333	5496	18331	9433	6288	130671	69839	30558
929167	5619	18957	10555	6734	132736	71000	31144
9,3	5725	19798	11771	7199	134760	72086	31700
930833	5838	20707	13120	7659	136660	73124	32266
931667	5953	21557	14606	8160	138488	74198	32799
9325	6061	22414	16179	8704	140430	75242	33346
933333	6160	23311	17895	9304	142334	76226	33865
934167	6284	24276	19773	9996	144251	77136	34295
9,35	6404	25205	21817	10687	146105	78018	34744
935833	6518	26113	24008	11408	148097	78915	35257
936667	6637	27013	26342	12132	150132	79744	35650
9375	6747	27959	28807	12873	152053	80507	36081
938333	6836	28823	31445	13693	153963	81185	36487
939167	6920	29795	34261	14565	155840	81891	36838
9,4	7011	30857	37267	15504	157642	82593	37200
940833	7110	31881	40443	16494	159410	83191	37513
941667	7215	32890	43837	17509	161155	83670	37835
9425	7314	33937	47349	18573	162974	84037	38231
943333	7405	35012	51025	19685	164727	84490	38643
944167	7503	36051	54870	20843	166414	84982	39031
9,45	7605	37130	58900	22016	168162	85377	39338
945833	7714	38202	63096	23228	169860	85804	39657
946667	7825	39204	67479	24485	171624	86278	39906
9475	7929	40193	72028	25767	173473	86791	40054
948333	8038	41188	76685	27068	175195	87234	40280
949167	8134	42215	81428	28433	176876	87586	40624
9,5	8222	43171	86287	29827	178688	87860	40971
950833	8302	44115	91260	31243	180643	88153	41315
951667	8387	45008	96312	32723	182672	88496	41654
9525	8469	45907	101488	34254	184567	88903	41935
953333	8563	46817	106691	35864	186459	89305	42216
954167	8664	47639	111906	37519	188310	89724	42507
9,55	8756	48393	117188	39194	190258	90138	42775
955833	8855	49219	122499	40866	192269	90596	43067
956667	8953	50064	127815	42581	194426	91080	43437
9575	9049	50851	133053	44395	196512	91535	43817
958333	9136	51623	138278	46265	198518	92008	44216
959167	9214	52212	143528	48149	200617	92470	44565
9,6	9299	52826	148682	50052	202793	92864	44952
960833	9386	53403	153799	52007	204973	93252	45357
961667	9490	53957	158834	54014	207018	93699	45644
9625	9597	54509	163787	56065	209223	94202	45913
963333	9683	55063	168595	58184	211484	94778	46291
964167	9762	55593	173276	60357	213692	95430	46671
9,65	9859	56157	177868	62545	215907	96104	47118
965833	9962	56725	182301	64784	218109	96807	47653
966667	10053	57296	186583	67117	220371	97476	48137
9675	10135	57847	190678	69523	222757	98130	48632
968333	10221	58514	194638	71918	225084	98893	49077
969167	10316	59170	198475	74353	227646	99689	49536
9,7	10420	59668	202128	76905	230492	100457	50059
970833	10517	60090	205671	79513	233261	101196	50554
971667	10613	60475	209035	82198	235826	102041	51112
9725	10717	61089	212186	84963	238532	102918	51628
973333	10804	61839	215193	87712	241289	103718	52169
974167	10854	62535	217979	90565	244089	104528	52773
9,75	10916	63148	220594	93544	247009	105424	53309
975833	10993	63762	223046	96594	250077	106265	53859
976667	11089	64481	225362	99700	253010	107043	54473
9775	11191	65200	227590	102845	255990	107943	55162
978333	11269	65973	229745	106057	259123	108851	55819
979167	11342	66767	231730	109358	262433	109843	56417
9,8	11407	67533	233493	112733	265815	110910	57016
980833	11475	68380	234993	116221	269389	111968	57603
981667	11551	69348	236395	119783	272955	112981	58228
9825	11624	70324	237723	123423	276697	114078	58845
983333	11682	71187	238903	127165	280466	115115	59596
984167	11758	72241	239923	130981	284188	116026	60247
9,85	11817	73351	240884	134909	288032	116957	60850
985833	11878	74513	241802	138968	291832	118064	61526
986667	11949	75728	242616	143138	295709	119075	62265
9875	12032	77040	243301	147356	299831	120052	62989
988333	12120	78348	243837	151670	304147	121168	63739
989167	12206	79616	244356	156083	308558	122288	64413
9,9	12269	80825	244847	160609	313019	123486	65154
990833	12325	82236	245313	165204	317522	124692	65948
991667	12371	83654	245660	169909	322152	125822	66689
9925	12403	85140	245968	174741	326842	126949	67427
993333	12452	86538	246211	179668	331440	128085	68193
994167	12502	88062	246422	184763	336138	129182	68985
9,95	12533	89695	246633	189929	341171	130280	69717
995833	12573	91436	246795	195191	346208	131565	70431
996667	12612	93127	246932	200594	351179	132874	71120
9975	12659	94771	247106	206150	356307	134026	71919
998333	12723	96459	247386	211853	361478	135175	72829
999167	12800	98143	247627	217706	366755	136322	73688
10	12847	99902	247811	223682	372191	137507	74570
1000833	12885	101711	248089	229786	378082	138808	75517
1001667	12902	103560	248333	236048	384058	140165	76333
10025	12925	105554	248566	242438	389912	141429	77163
1003333	12937	107513	248891	249002	395712	142649	77946
1004167	12939	109577	249295	255663	401682	143993	78773
10,05	12957	111671	249809	262456	407928	145446	79579
1005833	13001	113793	250391	269437	414457	146787	80385
1006667	13042	116043	250966	276562	420831	148038	81228
10075	13075	118237	251574	283946	427171	149335	82120
1008333	13110	120418	252282	291529	433591	150651	82981
1009167	13137	122655	253084	299253	440088	151785	83891
10,1	13168	124861	254046	307119	446626	152947	84835
1010833	13181	127098	255098	315097	452956	154155	85739
1011667	13206	129408	256320	323271	459303	155386	86765
10125	13213	131684	257669	331671	466191	156689	87676
1013333	13228	133949	259083	340335	473232	158158	88511
1014167	13238	136382	260549	349170	480249	159601	89250
10,15	13249	138769	262125	358199	487231	160977	90121
1015833	13265	141196	263905	367448	494307	162249	91090
1016667	13280	143642	265840	376928	501198	163498	92009
10175	13293	146161	267878	386625	508219	164766	92802
1018333	13317	148833	270097	396485	515150	166077	93700
1019167	13341	151510	272418	406624	522153	167420	94698
10,2	13371	154254	274867	417008	529580	168737	95747
1020833	13391	156827	277496	427713	537266	170028	96793
1021667	13395	159397	280313	438675	544693	171353	97640
10225	13402	162023	283310	449846	551987	172580	98429
1023333	13412	164739	286388	461280	559554	173764	99281
1024167	13428	167427	289664	472950	567248	174985	100100
10,25	13416	170096	293090	484774	575004	176254	101032
1025833	13400	172828	296648	496987	582870	177523	101923
1026667	13396	175521	300318	509433	590859	178816	102786
10275	13406	178276	304111	522114	599149	180119	103639
1028333	13411	181230	308037	535005	607130	181292	104424
1029167	13434	184156	312205	548124	615300	182485	105215
10,3	13468	187135	316540	561577	623759	183532	106178
1030833	13505	190085	321015	575213	632353	184616	107045
1031667	13524	193050	325633	589195	641058	185656	107881
10325	13529	195882	330389	603353	650215	186705	108917
1033333	13520	198793	335243	617776	659650	187826	109793
1034167	13518	201931	340223	632456	669458	189094	110554
10,35	13528	205059	345326	647542	679546	190208	111373
1035833	13534	208079	350511	662830	689508	191303	112222
1036667	13566	211034	355802	678275	699574	192509	113049
10375	13594	214234	361215	693912	709954	193655	113789
1038333	13595	217365	366745	709767	720856	194617	114585
1039167	13608	220585	372340	725801	731958	195640	115389
10,4	13606	223784	378042	742141	743593	196783	116264
1040833	13631	226831	383873	758855	755521	197933	117138
1041667	13662	229905	389809	775726	767404	199138	118069
10425	13698	232939	395808	792724	779714	200330	118969
1043333	13735	236045	401868	809935	792296	201523	119923
1044167	13763	239134	407985	827241	804989	202690	120915
10,45	13778	242262	414072	844858	818020	203943	121925
1045833	13797	245246	420130	862613	831468	205127	122892
1046667	13818	248445	426417	880575	845113	206329	123787
10475	13848	251783	432826	898818	859099	207595	124683
1048333	13891	255124	439323	917345	873249	208853	125648
1049167	13930	258459	445948	936106	887812	210115	126684
10,5	13969	261708	452588	955182	902430	211396	127826
1050833	14005	265060	459260	974510	917020	212691	128953
1051667	14050	268381	466085	993979	931582	213967	129950
10525	14087	271866	473041	1013771	946379	215188	130851
1053333	14124	275453	480111	1033941	961342	216441	131794
1054167	14179	279039	487330	1054377	976460	217777	132822
10,55	14233	282637	494594	1075157	991618	219126	133867
1055833	14288	286030	501937	1096235	1006680	220628	135032
1056667	14330	289506	509465	1117792	1021597	222110	136296
10575	14364	293041	517230	1139835	1036290	223618	137570
1058333	14410	296577	525152	1162341	1050568	225000	138701
1059167	14456	300122	533341	1185437	1064702	226391	139881
10,6	14517	303676	541790	1208905	1078818	227954	141047
1060833	14586	307373	550250	1232589	1092491	229626	142159
1061667	14635	311141	558920	1256726	1105399	231203	143409
10625	14662	314860	567888	1281343	1118082	232763	144686
1063333	14713	318545	577119	1306457	1130477	234217	145919
1064167	14767	322485	586595	1332252	1142685	235675	147232
10,65	14823	326371	596324	1358551	1154468	237334	148539
1065833	14875	330215	606410	1385164	1165988	238919	149713
1066667	14941	334208	616705	1412385	1176678	240441	150783
10675	15012	338284	627108	1439965	1186740	241959	152080
1068333	15089	342265	637672	1468004	1196358	243526	153500
1069167	15167	346340	648676	1496510	1205056	245119	154894
10,7	15236	350381	659862	1525451	1212987	246728	156264
1070833	15289	354519	671004	1554738	1220856	248345	157787
1071667	15341	358549	682218	1584250	1228167	249982	159338
10725	15402	362614	693628	1613794	1234397	251548	160832
1073333	15459	366554	705287	1643410	1240117	253070	162200
1074167	15502	370583	717050	1673138	1245323	254726	163571
10,75	15517	374735	728713	1702880	1249557	256450	165037
1075833	15545	378807	740275	1732582	1253548	258080	166537
1076667	15610	383001	751740	1761999	1257285	259787	168066
10775	15672	387367	763011	1791194	1260272	261516	169632
1078333	15728	391847	774021	1820012	1262816	263201	171197
1079167	15776	396460	784826	1848340	1264947	264877	172800
10,8	15824	401081	795416	1876265	1266964	266578	174521
1080833	15881	405520	805834	1903786	1268459	268350	176306
1081667	15926	409961	815877	1930571	1269528	270213	178212
10825	15965	414169	825419	1956358	1270158	272191	180104
1083333	15994	418336	834555	1981550	1269900	274182	182087
1084167	16025	422689	843094	2005866	1269401	276117	184094
10,85	16054	427252	851004	2029103	1268861	278007	186293
1085833	16083	431844	858247	2051319	1268255	279826	188527
1086667	16110	436321	864899	2072343	1267523	281843	190697
10875	16168	440723	870973	2092253	1266576	284053	192896
1088333	16224	445126	876349	2111010	1265196	286436	195097
1089167	16267	449256	880978	2128540	1264133	288770	197441
10,9	16300	453242	884867	2144964	1262882	291105	199857
1090833	16330	457495	887944	2160240	1261593	293482	202387
1091667	16373	462079	890094	2174185	1260650	295883	205068
10925	16415	466741	891576	2186908	1259535	298403	207959
1093333	16434	471228	892322	2198200	1258338	301048	210977
1094167	16475	475605	892394	2208119	1257391	303830	214018
10,95	16510	479894	891677	2216758	1256742	306698	217132
1095833	16520	484205	890051	2224596	1256242	309686	220327
1096667	16546	488420	887587	2231451	1256396	312658	223557
10975	16590	492578	884441	2237252	1256548	315630	227003
1098333	16653	496703	880596	2241947	1256138	318854	230702
1099167	16705	500795	875977	2245612	1255376	322146	234610
11	16740	504825	870597	2248441	1254902	325494	238555
1100833	16762	508687	864667	2250449	1254354	328974	242634
1101667	16792	512759	858167	2251959	1254073	332601	246983
11025	16843	516894	850839	2252644	1254094	336412	251515
1103333	16892	521139	842907	2252715	1254574	340375	256122
1104167	16943	525749	834618	2252581	1255519	344347	260912
11,05	16995	530011	825972	2252098	1256162	348301	265882
1105833	17036	534232	816871	2251241	1256685	352356	270956
1106667	17078	538683	807406	2250148	1257183	356550	276147
11075	17126	543106	797675	2249105	1257580	360956	281493
1108333	17156	547516	787689	2248114	1257844	365447	286964
1109167	17191	551763	777495	2247071	1258453	369975	292436
11,1	17243	556156	767088	2246316	1258876	374389	298009
1110833	17293	560769	756495	2245594	1259341	378780	303834
1111667	17368	565594	745837	2245203	1259628	383109	309780
11125	17430	570207	734995	2245353	1259644	387655	315926
1113333	17468	575092	724145	2245917	1259283	392363	322142
1114167	17481	579978	713354	2246965	1259027	397140	328442
11,15	17516	584669	702559	2248393	1258953	401958	334760
1115833	17551	589588	691898	2250110	1259014	406759	341341
1116667	17578	594559	681440	2252383	1258625	411704	348120
11175	17594	599665	671108	2255392	1257711	416740	354907
1118333	17615	604766	660928	2258925	1256673	421833	361702
1119167	17650	610055	650884	2262970	1255287	426917	368450
11,2	17675	615119	640997	2267363	1253454	431814	375235
1120833	17699	619900	631356	2271919	1251031	436739	382316
1121667	17722	624396	621984	2277023	1248056	441656	389554
11225	17753	628934	612753	2282496	1244587	446607	396765
1123333	17759	633513	603872	2288081	1240857	451669	403964
1124167	17762	638082	595343	2293766	1236806	456768	411078
11,25	17761	642800	586996	2299624	1232506	461777	418299
1125833	17766	647222	578903	2305687	1227526	466788	425486
1126667	17759	651264	571050	2311722	1222390	471915	432799
11275	17741	655307	563513	2317634	1216868	476960	440165
1128333	17738	658968	556093	2323243	1210497	482025	447422
1129167	17729	662408	548931	2328676	1203379	486997	454557
11,3	17711	666022	542007	2333646	1195937	491847	461783
1130833	17675	669521	535380	2338148	1188199	496718	469163
1131667	17659	672813	529059	2342013	1180136	501726	476549
11325	17638	675544	522870	2345237	1171695	506789	484040
1133333	17587	678461	516886	2347602	1163059	511855	491578
1134167	17538	681621	510964	2349396	1154450	516768	498902
11,35	17503	684749	505273	2350339	1145417	521611	506349
1135833	17458	687581	499852	2350077	1135921	526615	513959
1136667	17416	690452	494427	2348795	1125768	531657	521352
11375	17379	693358	489186	2346441	1115335	536441	528887
1138333	17357	696174	484126	2342932	1104670	541112	536198
1139167	17310	698863	479183	2338225	1093668	545931	543425
11,4	17251	701738	474338	2332337	1082304	550770	550739
1140833	17172	704848	469568	2325068	1070840	555622	558157
1141667	17108	708117	464955	2316321	1059060	560308	565611
11425	17042	711593	460411	2306198	1047187	565209	573081
1143333	16997	715515	455833	2294702	1035085	570280	580670
1144167	16953	719826	451239	2281857	1022777	575027	588100
11,45	16893	724519	446721	2267728	1010446	579603	595333
1145833	16838	729582	442228	2252274	997942	584194	602689
1146667	16787	735296	437835	2235306	985412	588819	610343
11475	16734	741713	433531	2216746	972928	593475	618040
1148333	16670	748381	429277	2196896	960067	598219	625817
1149167	16586	755645	424995	2175795	947241	603114	633893
11,5	16503	763341	420876	2153586	934430	607879	641700
1150833	16422	771505	416711	2130066	921620	612476	649469
1151667	16339	780573	412522	2105411	908914	616944	657399
11525	16264	790473	408437	2079833	896176	621341	665491
1153333	16197	801070	404440	2052971	883389	625714	673511
1154167	16116	812197	400518	2025151	870851	630085	681437
11,55	16038	823837	396589	1996267	858382	634915	689626
1155833	15960	836276	392572	1966608	846183	639568	698162
1156667	15903	849748	388584	1936269	834093	644042	706847
11575	15836	863639	384620	1905208	821809	648724	715900
1158333	15766	877778	380709	1873657	809675	653337	725024
1159167	15698	892473	376896	1841684	798125	657794	734232
11,6	15627	907561	373091	1809359	786836	662309	743259
1160833	15561	923386	369392	1776454	775622	666704	752450
1161667	15481	939708	365757	1743139	764106	671283	761775
11625	15392	956349	362236	1709640	752732	675831	771291
1163333	15310	973049	358721	1675924	741964	680325	781219
1164167	15241	989771	355286	1642278	731653	684908	791256
11,65	15168	1006933	351986	1608832	721654	689609	801508
1165833	15109	1024084	348771	1575465	711869	694375	812181
1166667	15057	1040850	345605	1542264	702168	699237	823176
11675	15000	1057699	342500	1509051	692860	703969	834172
1168333	14933	1073963	339522	1475996	683681	708824	845620
1169167	14863	1089885	336656	1443417	674452	714134	857191
11,7	14797	1105508	333823	1411505	665627	719264	869145
1170833	14737	1120705	331134	1380229	657097	724488	881398
1171667	14681	1135031	328533	1349459	648914	730173	893977
11725	14629	1148534	326058	1319194	641379	735866	907019
1173333	14568	1161418	323746	1289517	634333	741463	920272
1174167	14505	1173480	321498	1260364	627498	747362	933828
11,75	14436	1183970	319311	1231939	620940	753266	947938
1175833	14370	1193433	317315	1204280	615097	759213	962585
1176667	14300	1201903	315455	1177320	609784	765820	977857
11775	14246	1209122	313763	1151185	604879	772784	993751
1178333	14196	1215678	312152	1125891	600030	780064	1010187
1179167	14159	1221596	310636	1101521	595617	787502	1026813
11,8	14099	1225533	309204	1077939	592125	795374	1043944
1180833	14033	1227792	307835	1055192	589395	803507	1061557
1181667	13965	1228931	306645	1033343	586734	812109	1079906
11825	13922	1228634	305622	1012526	584960	821147	1098932
1183333	13905	1226812	304694	992496	584078	830525	1118604
1184167	13870	1223673	303922	973219	584033	840318	1139090
11,85	13819	1219273	303237	954771	584801	850646	1160543
1185833	13780	1213592	302696	937276	586723	861544	1182557
1186667	13752	1206630	302213	920725	589543	872954	1205589
11875	13721	1198693	301838	905027	593440	885181	1229860
1188333	13694	1189358	301646	890127	598617	898284	1254722
1189167	13659	1178593	301538	876026	605429	911955	1280949
11,9	13632	1166764	301540	862608	613765	926529	1308311
1190833	13613	1154341	301636	849997	623492	941986	1337211
1191667	13619	1140989	301793	838247	634910	958429	1367308
11925	13642	1126344	302083	827165	648408	975916	1398381
1193333	13672	1111145	302613	816757	663692	994448	1430745
1194167	13722	1095484	303202	807070	680905	1014356	1464513
11,95	13775	1079133	303913	797989	700816	1035608	1499918
1195833	13850	1062060	304697	789640	723447	1058105	1537380
1196667	13941	1044554	305652	781948	748630	1082231	1576910
11975	14057	1026546	306788	774755	776398	1108523	1618209
1198333	14192	1008528	308147	768041	806869	1136785	1661400
1199167	14350	990358	309654	762033	840539	1167166	1707151
12	14543	972271	311299	756661	877654	1199901	1755453
1200833	14782	954480	313092	751744	918263	1235320	1806464
1201667	15066	936242	315121	747380	962499	1273892	1860060
12025	15380	917803	317450	743579	1010868	1315094	1916522
1203333	15748	899670	320006	740186	1063371	1359915	1976156
1204167	16169	881989	322748	737353	1119638	1408634	2039468
12,05	16627	864480	325797	735015	1180113	1461708	2106422
1205833	17132	847765	329141	733078	1245062	1518757	2176724
1206667	17707	831729	332843	731648	1314625	1580271	2250912
12075	18370	816476	336945	730855	1388436	1646674	2329041
1208333	19114	801851	341483	730539	1466980	1718424	2411434
1209167	19941	788084	346563	730692	1550168	1795821	2498456
12,1	20860	774867	352191	731412	1637490	1878897	2589851
1210833	21845	762358	358363	732587	1729798	1968646	2686481
1211667	22951	750907	365105	734461	1826783	2064648	2787973
12125	24161	740511	372442	737132	1928514	2167184	2894393
1213333	25494	730739	380589	740547	2035281	2276583	3005625
1214167	26950	722024	389654	744642	2146117	2392744	3121660
12,15	28520	714426	399617	749538	2260653	2517084	3243321
1215833	30214	707744	410536	755254	2379253	2649770	3370962
1216667	32061	702166	422426	761962	2502105	2790115	3503236
12175	34041	697642	435427	769573	2628944	2938139	3640447
1218333	36133	694437	449651	778210	2759331	3093545	3783292
1219167	38373	692279	464998	788067	2892707	3256935	3930848
12,2	40764	691704	481695	799207	3028590	3428164	4082795
1220833	43269	692603	499935	811627	3167199	3606072	4239083
1221667	45937	694471	519732	825350	3307773	3791412	4398983
12225	48767	697758	541093	840425	3450526	3984779	4563087
1223333	51743	702293	564262	856800	3595361	4185451	4731466
1224167	54843	708185	589245	874569	3741616	4392515	4902337
12,25	58083	715428	616092	893858	3888507	4605384	5075585
1225833	61453	723558	644795	914777	4035075	4822159	5250428
1226667	64980	732714	675488	937272	4182012	5042678	5426672
12275	68618	743147	708267	961526	4328410	5267231	5603001
1228333	72326	755002	743202	987272	4473879	5494284	5779470
1229167	76176	768415	780296	1014532	4617941	5723331	5955413
12,3	80087	782868	819547	1043660	4760648	5953809	6129103
1230833	84101	798167	860899	1074469	4901432	6184076	6301132
1231667	88207	814564	904455	1106941	5038374	6413064	6469996
12325	92320	831898	950260	1141042	5172425	6639901	6634819
1233333	96453	850266	997990	1176711	5303098	6863930	6794139
1234167	100629	869454	1047790	1213800	5428999	7083288	6949394
12,35	104833	889224	1099609	1252386	5550522	7297783	7098888
1235833	109042	909735	1153215	1292418	5666690	7507000	7241991
1236667	113202	931329	1208794	1333881	5777283	7708907	7378008
12375	117297	953688	1266146	1376524	5883048	7902405	7506222
1238333	121393	976300	1325151	1420002	5984487	8086621	7625029
1239167	125424	999219	1385461	1464160	6080219	8260566	7734184
12,4	129387	1022694	1446954	1509165	6169728	8425030	7834039
1240833	133271	1046299	1509435	1554947	6253285	8577563	7924223
1241667	137036	1069669	1572942	1601001	6330325	8718030	8003195
12425	140690	1092883	1637185	1647323	6399591	8846084	8071498
1243333	144153	1115727	1702034	1693547	6462353	8959615	8129087
1244167	147442	1138816	1767179	1739581	6518108	9059477	8175209
12,45	150580	1161331	1832479	1785233	6566468	9145859	8210011
1245833	153553	1183127	1897658	1830232	6607673	9217838	8233619
1246667	156364	1204286	1962586	1874590	6642353	9275188	8245396
12475	158988	1224281	2026752	1918087	6669188	9318265	8245901
1248333	161424	1243248	2090109	1960542	6689120	9347788	8235414
1249167	163636	1261270	2152444	2001691	6701589	9363733	8214541
12,5	165601	1277931	2213298	2041133	6708247	9366470	8183137
1250833	167341	1293645	2272776	2079045	6708383	9356742	8142987
1251667	168847	1307991	2330603	2115235	6703267	9333137	8092984
12525	170129	1320908	2386410	2149348	6691799	9297149	8032853
1253333	171182	1332403	2440002	2181262	6673274	9248816	7964284
1254167	172012	1342480	2491324	2211024	6648178	9187864	7886657
12,55	172641	1350925	2540101	2238252	6616896	9115100	7799774
1255833	173030	1357734	2586538	2262702	6580067	9031760	7706170
1256667	173159	1362705	2630272	2284414	6537558	8938688	7605901
12575	173076	1365893	2670688	2303351	6489923	8836838	7499405
1258333	172761	1367235	2707659	2319702	6437414	8727164	7387436
1259167	172233	1366666	2741191	2333230	6381498	8608958	7269448
12,6	171525	1364002	2771475	2343948	6321398	8482608	7147352
1260833	170625	1359218	2798515	2351762	6256943	8349485	7020897
1261667	169538	1352776	2822280	2356418	6188146	8211249	6890229
12625	168281	1344797	2842418	2358124	6116132	8067571	6756809
1263333	166816	1334865	2858783	2356925	6041164	7919399	6621754
1264167	165124	1323235	2871620	2352964	5962526	7767636	6484692
12,65	163242	1310468	2880977	2346086	5880429	7612541	6345526
1265833	161248	1296421	2886696	2336397	5796075	7455163	6205111
1266667	159129	1280937	2888497	2323829	5709610	7296004	6064441
12675	156930	1263687	2886447	2308605	5621300	7135674	5924012
1268333	154609	1244955	2881038	2290639	5531310	6974232	5782837
1269167	152187	1225323	2872382	2270279	5439461	6811889	5641893
12,7	149711	1204807	2860293	2247532	5346629	6649722	5502113
1270833	147094	1183146	2845210	2222305	5253643	6488178	5363294
1271667	144391	1160704	2827306	2194736	5159498	6327865	5225830
12725	141628	1137821	2805923	2165041	5064541	6168017	5090022
1273333	138756	1113921	2781596	2133538	4969104	6008807	4955977
1274167	135828	1089207	2754668	2100514	4873477	5850886	4824042
12,75	132865	1064047	2724995	2065808	4778422	5695578	4694398
1275833	129863	1038413	2692636	2029391	4682841	5543224	4566988
1276667	126826	1012481	2657840	1991485	4587074	5393019	4442189
12775	123807	986458	2620924	1952238	4491184	5245141	4320274
1278333	120806	960311	2582122	1911858	4396346	5099868	4201350
1279167	117804	934054	2541479	1870405	4302650	4957181	4085312
12,8	114840	908077	2499000	1828100	4210059	4817953	3971824
1280833	111934	882202	2455028	1785077	4118395	4681961	3860854
1281667	108998	856620	2409465	1741541	4027687	4549301	3753072
12825	106067	831543	2362413	1697487	3937855	4420482	3647971
1283333	103181	806263	2314322	1652980	3849075	4294469	3545744
1284167	100346	781159	2265375	1608373	3761542	4171521	3446265
12,85	97560	756878	2215552	1563642	3675288	4051973	3349751
1285833	94837	733154	2165134	1519030	3590324	3936185	3255759
1286667	92150	709786	2114336	1474652	3506479	3824111	3164688
12875	89465	686937	2063257	1430424	3424300	3715297	3076869
1288333	86853	664706	2011939	1386626	3343650	3609364	2991616
1289167	84352	643030	1960348	1343269	3264326	3506472	2908817
12,9	81909	621719	1908955	1300412	3187233	3406868	2829089
1290833	79513	601181	1857760	1258152	3111612	3309951	2752373
1291667	77165	581629	1806843	1216589	3036941	3216130	2678030
12925	74868	562621	1756252	1175681	2964325	3125513	2605934
1293333	72622	544170	1706030	1135545	2893650	3037890	2535853
1294167	70454	526200	1656540	1096479	2824512	2953483	2467996
12,95	68337	508875	1607801	1058127	2756526	2871756	2402566
1295833	66271	492158	1559791	1020562	2690242	2792356	2339802
1296667	64273	476261	1512558	984156	2625665	2715421	2279338
12975	62317	460938	1466231	948924	2562239	2641215	2220574
1298333	60415	446061	1421057	914622	2500473	2569631	2163629
1299167	58580	431622	1376949	881292	2440515	2500477	2108514
13	56795	417921	1333759	849097	2382761	2433676	2055453
1300833	55095	404975	1291592	818083	2326277	2369044	2004481
1301667	53446	392460	1250511	788065	2270677	2306808	1955123
13025	51860	380237	1210582	759114	2216008	2246998	1907326
1303333	50288	368742	1171810	731238	2163457	2189251	1861195
1304167	48755	357870	1134192	704455	2112469	2133265	1816241
13,05	47324	347298	1097849	678699	2062917	2079025	1772848
1305833	45943	337050	1062682	654062	2014336	2026670	1731253
1306667	44570	327339	1028638	630425	1967597	1975901	1690996
13075	43235	318287	995793	607736	1922001	1926945	1652172
1308333	41948	309689	964013	586021	1877799	1879619	1614746
1309167	40701	301213	933270	565274	1834821	1834074	1578387
13,1	39477	292902	903731	545454	1792676	1790160	1543304
1310833	38292	285098	875264	526516	1751824	1747340	1509518
1311667	37166	277566	847868	508443	1712471	1706120	1476767
13125	36094	270434	821402	491233	1674003	1666463	1444975
1313333	35064	263740	796023	474855	1636033	1627727	1414054
1314167	34068	257403	771783	459227	1598989	1590442	1384065
13,15	33103	251229	748627	444327	1562889	1554685	1355031
1315833	32178	245451	726369	430141	1527941	1520114	1327082
1316667	31270	239911	704938	416711	1494004	1486436	1300013
13175	30405	234425	684299	403797	1461159	1453773	1274051
1318333	29550	229146	664479	391590	1429289	1422463	1248993
1319167	28719	223973	645502	380004	1398196	1392069	1224829
13,2	27915	219000	627374	368995	1368108	1362466	1201467
1320833	27123	214301	610028	358594	1338472	1333714	1178590
1321667	26344	210014	593396	348635	1309445	1305868	1156070
13225	25598	205831	577384	339143	1281609	1278973	1134448
1323333	24889	201815	562054	330169	1254242	1252810	1113327
1324167	24221	197879	547402	321679	1227368	1227604	1092634
13,25	23555	194202	533359	313518	1201559	1202831	1072737
1325833	22894	190393	519958	305692	1176361	1178510	1053296
1326667	22265	186743	507005	298261	1151571	1155468	1034499
13275	21668	183265	494514	291224	1127390	1133066	1016360
1328333	21079	179857	482536	284573	1103635	1111296	998786
1329167	20508	176660	471170	278268	1080673	1090230	981821
13,3	19960	173651	460183	272214	1058338	1069812	965440
1330833	19442	170827	449536	266413	1036687	1050021	949458
1331667	18935	168040	439358	260850	1015573	1030807	933913
13325	18427	165203	429674	255547	994759	1011874	918864
1333333	17948	162393	420352	250474	974396	993424	904406
1334167	17487	159717	411425	245561	954790	975432	890124
13,35	17046	157082	402760	240878	935350	957864	875931
1335833	16608	154490	394385	236474	916258	940886	862169
1336667	16193	152079	386325	232289	897611	924466	848593
13375	15788	149656	378531	228236	879253	908612	835758
1338333	15399	147402	371101	224253	861757	893394	823367
1339167	15012	145187	363948	220399	844610	878774	811481
13,4	14617	143078	356997	216663	827721	864101	799677
1340833	14262	141035	350243	213151	811403	849676	788201
1341667	13953	139027	343678	209776	795274	835526	777182
13425	13640	136948	337480	206469	779152	821861	766253
1343333	13302	135012	331472	203296	763729	808602	755606
1344167	12973	133154	325612	200194	748778	795701	745337
13,45	12648	131357	319883	197255	733806	783041	735201
1345833	12348	129643	314418	194386	718651	770826	725026
1346667	12082	127972	309157	191550	704091	758820	715080
13475	11817	126264	304005	188870	690230	747035	705544
1348333	11542	124582	298960	186283	676561	735755	696424
1349167	11275	122897	294042	183824	662983	724848	687621
13,5	10997	121320	289256	181422	649725	714030	678723
1350833	10732	119765	284605	179041	636795	703361	670044
1351667	10492	118436	280157	176800	624308	692948	661650
13525	10250	117152	275853	174601	612186	682860	653495
1353333	10027	115952	271723	172370	600225	673094	645503
1354167	9810	114628	267734	170170	588592	663361	637638
13,55	9593	113196	263781	168026	577158	653820	630023
1355833	9394	111736	259927	165956	565671	644668	622483
1356667	9188	110362	256161	163973	554298	635719	614963
13575	8971	109004	252435	162066	543350	627124	607911
1358333	8773	107734	248847	160144	532593	618656	601143
1359167	8589	106558	245360	158279	521958	610154	594621
13,6	8418	105386	241959	156452	511549	601800	588061
1360833	8264	104239	238666	154651	501545	593830	581359
1361667	8087	103095	235467	152918	491636	586062	574820
13625	7905	101961	232379	151199	481844	578638	568332
1363333	7737	100815	229339	149528	472282	571368	561889
1364167	7581	99757	226355	147911	462862	564039	555769
13,65	7426	98791	223458	146377	453707	556677	550141
1365833	7276	97990	220650	144840	444982	549495	544612
1366667	7122	97105	217907	143313	436459	542599	539185
13675	6984	96153	215201	141854	427977	535859	533709
1368333	6846	95212	212538	140450	419680	529213	528382
1369167	6709	94277	209867	139038	411619	522832	523155
13,7	6576	93236	207326	137679	403618	516523	517898
1370833	6450	92086	204884	136340	395783	510420	512702
1371667	6332	91039	202537	135069	388050	504386	507909
13725	6213	90239	200253	133780	380530	498418	503184
1373333	6098	89579	198004	132455	373240	492443	498410
1374167	5986	88931	195780	131147	365995	486629	493717
13,75	5879	88202	193616	129886	358890	481129	489320
1375833	5754	87399	191514	128667	352052	475870	484994
1376667	5645	86664	189473	127480	345308	470703	480680
13775	5565	85957	187442	126279	338686	465628	476449
1378333	5479	85233	185478	125200	332157	460503	472337
1379167	5387	84529	183555	124170	325781	455427	468417
13,8	5303	83812	181710	123166	319550	450514	464480
1380833	5215	83075	179897	122103	313606	445666	460518
1381667	5144	82387	178065	121031	307712	440967	456454
13825	5056	81730	176254	119987	301857	436341	452650
1383333	4977	81090	174536	118974	295928	431796	449210
1384167	4901	80588	172881	117987	290094	427377	445740
13,85	4817	80029	171252	117087	284757	423123	442160
1385833	4742	79442	169640	116179	279579	418936	438712
1386667	4663	78839	168054	115279	274419	414695	435256
13875	4599	78184	166572	114409	269380	410555	431970
1388333	4538	77617	165111	113527	264475	406573	428856
1389167	4479	77051	163624	112698	259708	402508	425769
13,9	4428	76500	162153	111855	255045	398514	422779
1390833	4359	76023	160693	111040	250329	394671	419785
1391667	4278	75588	159262	110251	245655	390919	416872
13925	4202	75222	157884	109443	241217	387347	414135
1393333	4134	74866	156596	108661	236880	383860	411586
1394167	4085	74457	155319	107974	232750	380330	408825
13,95	4031	73980	154044	107282	228850	376852	406100
1395833	3971	73534	152762	106586	224999	373385	403520
1396667	3911	73092	151537	105856	220954	369967	400849
13975	3866	72591	150359	105161	216901	366756	398286
1398333	3820	72064	149165	104464	213063	363430	395725
1399167	3772	71611	147998	103822	209450	360282	393351
14	3708	71190	146850	103217	205937	357203	390970
1400833	3658	70763	145725	102600	202496	354068	388684
1401667	3620	70445	144696	101941	199076	351165	386478
14025	3578	70155	143703	101286	195807	348203	384305
1403333	3550	69820	142724	100726	192627	345340	382114
1404167	3515	69318	141767	100253	189476	342569	380118
14,05	3457	68937	140761	99699	186321	339783	378262
1405833	3401	68615	139804	99135	183410	337154	376325
1406667	3354	68206	138849	98601	180657	334395	374344
14075	3303	67869	137912	98037	177704	331672	372599
1408333	3250	67561	137008	97496	174704	328987	370785
1409167	3212	67269	136099	96956	171976	326371	368968
14,1	3184	67053	135225	96412	169486	323816	367134
1410833	3162	66802	134362	95915	166872	321478	365359
1411667	3139	66518	133503	95456	164319	319083	363731
14125	3099	66257	132688	95047	161923	316688	362267
1413333	3052	65873	131887	94626	159568	314258	360779
1414167	3013	65450	131080	94165	157244	311926	359418
14,15	2994	65029	130243	93736	155118	309658	358092
1415833	2979	64713	129441	93320	152951	307580	356789
1416667	2960	64399	128662	92898	150941	305593	355572
14175	2917	64069	127943	92456	148894	303477	354238
1418333	2880	63864	127207	92035	146797	301362	352858
1419167	2846	63698	126470	91663	144873	299512	351673
14,2	2827	63436	125722	91251	142978	297654	350346
1420833	2812	63170	124970	90857	141198	295848	349008
1421667	2799	62933	124269	90512	139420	293988	347825
14225	2761	62794	123559	90221	137656	292224	346628
1423333	2721	62589	122903	89866	135959	290489	345714
1424167	2710	62358	122291	89552	134377	288805	344827
14,25	2687	61973	121651	89239	132844	287090	343934
1425833	2659	61670	120974	88930	131356	285439	343019
1426667	2640	61518	120365	88635	129872	283895	342159
14275	2633	61368	119782	88279	128525	282403	341455
1428333	2630	61072	119179	87929	127283	280923	340671
1429167	2615	60791	118585	87632	126027	279437	339990
14,3	2588	60503	118006	87339	124923	278068	339460
1430833	2577	60233	117458	87097	123854	276812	338965
1431667	2565	60022	116947	86845	122659	275480	338439
14325	2538	59754	116385	86612	121464	274279	337910
1433333	2514	59442	115829	86363	120242	273093	337333
1434167	2498	59256	115294	86128	119146	272015	336781
14,35	2477	59180	114828	85868	118168	270997	336220
1435833	2472	59058	114376	85610	117422	270002	335689
1436667	2471	58903	113848	85444	116784	268906	335270
14375	2467	58808	113375	85349	116089	267941	334993
1438333	2459	58745	112977	85257	115421	267131	334817
1439167	2457	58588	112521	85178	114714	266676	334846
14,4	2456	58421	112034	85058	114052	266088	334754
1440833	2453	58315	111525	84923	113366	265409	334478
1441667	2451	58220	111032	84784	112761	264962	334340
14425	2446	58161	110615	84644	112246	264667	334293
1443333	2439	57996	110199	84546	111794	264510	334338
1444167	2432	57892	109802	84504	111309	264441	334441
14,45	2435	57808	109410	84470	110811	264385	334322
1445833	2442	57750	108981	84510	110398	264257	334078
1446667	2442	57574	108584	84584	110055	264014	333977
14475	2448	57445	108228	84648	109625	263781	333991
1448333	2467	57467	107898	84724	109257	263710	333986
1449167	2484	57550	107508	84821	109114	263873	333956
14,5	2490	57566	107150	84928	108988	264215	333956
1450833	2504	57498	106871	85046	108822	264497	334060
1451667	2524	57626	106630	85177	108762	264802	334236
14525	2536	57844	106296	85307	108801	265244	334444
1453333	2537	58000	105967	85469	108936	265879	334577
1454167	2533	58207	105608	85666	108994	266415	334842
14,55	2532	58385	105343	85910	108997	266795	334956
1455833	2551	58462	105135	86168	109105	267377	335175
1456667	2559	58576	104942	86452	109306	267923	335441
14575	2559	58856	104772	86801	109482	268464	335443
1458333	2571	59171	104523	87161	109686	269054	335299
1459167	2589	59430	104296	87486	109911	269647	335368
14,6	2614	59793	104098	87827	110280	270266	335594
1460833	2645	60225	103956	88246	110845	270808	335863
1461667	2667	60564	103839	88714	111443	271436	336074
14625	2683	60886	103718	89191	111943	272154	336212
1463333	2704	61259	103637	89680	112526	272917	336392
1464167	2716	61716	103573	90186	113230	273587	336538
14,65	2721	62116	103460	90737	114036	274223	336582
1465833	2745	62479	103399	91330	114899	274889	336691
1466667	2770	62882	103433	92028	115695	275466	336801
14675	2798	63367	103483	92820	116736	276021	336743
1468333	2825	63967	103560	93665	118044	276563	336899
1469167	2855	64586	103644	94502	119501	277321	337102
14,7	2891	65226	103737	95393	121088	277979	337303
1470833	2933	65991	103924	96368	122894	278639	337287
1471667	2966	66801	104167	97408	124819	279317	337434
14725	2989	67718	104479	98493	126805	279834	337588
1473333	3005	68587	104810	99657	129030	280220	337761
1474167	3040	69455	105146	100926	131494	280650	337981
14,75	3077	70321	105538	102293	134049	281081	338411
1475833	3106	71217	106027	103746	136704	281541	338774
1476667	3136	72126	106587	105355	139541	281927	339117
14775	3176	73139	107212	107096	142564	282323	339480
1478333	3212	74161	107897	108913	145719	282573	339814
1479167	3246	75269	108688	110837	149046	282917	340107
14,8	3283	76541	109549	112920	152599	283312	340658
1480833	3327	77847	110454	115199	156369	283762	341181
1481667	3366	79204	111469	117620	160328	284288	341748
14825	3391	80662	112577	120234	164672	284897	342331
1483333	3418	82266	113749	122972	169367	285432	342910
1484167	3481	84050	115022	125859	174257	286167	343562
14,85	3551	85987	116412	128987	179505	286900	344361
1485833	3612	88152	117976	132299	184891	287505	345311
1486667	3670	90326	119683	135754	190458	288177	346243
14875	3714	92522	121519	139516	196313	288949	347159
1488333	3774	94906	123475	143541	202604	289945	348116
1489167	3827	97471	125499	147782	209064	290863	349176
14,9	3895	100201	127632	152258	215572	291758	350389
1490833	3966	103222	129926	157000	222413	292886	351633
1491667	4029	106498	132378	161989	229276	294204	352753
14925	4101	110027	135017	167177	236437	295662	353826
1493333	4177	113883	137822	172592	243747	297226	355113
1494167	4255	117837	140743	178288	251135	298803	356716
14,95	4351	121917	143805	184184	258889	300476	358472
1495833	4447	126328	147000	190390	266920	302134	360120
1496667	4559	131182	150347	196781	275008	303898	361635
14975	4669	136344	153797	203474	283245	305714	363200
1498333	4782	141969	157352	210435	291522	307657	364771
1499167	4886	147829	161091	217561	300027	309758	366456
15	4996	153787	164993	224911	308479	312009	368350
1500833	5101	160095	169022	232537	316795	314436	370100
1501667	5220	166708	173172	240306	325195	316990	371927
15025	5345	173761	177477	248209	333811	319341	373577
1503333	5480	181140	181948	256266	342364	321727	375170
1504167	5630	188846	186512	264496	350791	324290	376865
15,05	5777	196722	191187	272904	359018	326930	378479
1505833	5926	205009	195957	281433	367083	329608	380085
1506667	6069	213651	200802	290038	375174	332274	381768
15075	6221	222615	205765	298649	383393	334960	383563
1508333	6387	231879	210844	307299	391577	337621	385238
1509167	6555	241521	215903	316039	399502	340117	386568
15,1	6708	251269	221000	324763	406929	342645	387785
1510833	6861	261211	226133	333425	414056	345099	389068
1511667	7017	271395	231372	342101	421019	347518	390384
15125	7171	281525	236676	350696	428010	349823	391437
1513333	7341	292095	241985	359181	434623	352124	392208
1514167	7527	302932	247269	367612	440922	354394	392862
15,15	7705	313760	252658	375867	446998	356353	393559
1515833	7869	324552	257936	383903	452701	358190	393998
1516667	8025	335231	263163	391733	458211	359889	394238
15175	8181	345937	268386	399384	463471	361371	394293
1518333	8343	356433	273489	406808	468439	362791	394312
1519167	8500	366828	278544	413944	472934	364013	394337
15,2	8659	377152	283537	420752	476707	364979	394047
1520833	8826	387320	288478	427277	480283	365801	393592
1521667	8989	397224	293296	433537	483841	366448	392969
15225	9125	406530	298003	439429	486888	366853	392203
1523333	9261	415517	302437	445057	489484	367017	391348
1524167	9400	424283	306735	450273	491660	366823	390119
15,25	9542	432790	310915	455079	493333	366236	388667
1525833	9662	440784	315121	459450	494621	365524	387107
1526667	9768	448452	319170	463386	495544	364574	385398
15275	9882	455438	323078	466922	496349	363266	383603
1528333	9983	461650	326810	470073	496548	361880	381702
1529167	10065	467516	330247	472812	496230	360357	379584
15,3	10141	472886	333438	475092	495817	358764	377222
1530833	10229	477534	336476	477017	494968	356931	374751
1531667	10305	481645	339287	478524	493648	354733	372060
15325	10361	484946	341929	479583	492131	352202	369090
1533333	10410	487357	344352	480226	490648	349506	366011
1534167	10459	488981	346610	480346	489019	346684	362813
15,35	10504	490052	348640	480060	486787	343498	359578
1535833	10518	490553	350363	479412	484147	340272	356341
1536667	10519	490315	351959	478417	481130	337074	352841
15375	10524	489528	353407	477035	477950	333632	349173
1538333	10531	488175	354663	475309	474422	329897	345592
1539167	10521	486028	355715	473145	470600	326124	341964
15,4	10520	483094	356488	470528	466661	322319	338288
1540833	10514	479511	357009	467497	462543	318475	334481
1541667	10471	475398	357260	464061	458051	314491	330504
15425	10421	470714	357221	460251	453492	310293	326426
1543333	10355	465306	356982	456172	448911	305922	322470
1544167	10307	459339	356691	451990	444135	301459	318517
15,45	10234	452794	356203	447443	439143	297042	314493
1545833	10166	446037	355432	442620	434196	292729	310458
1546667	10072	439009	354536	437565	429125	288301	306475
15475	9976	431630	353431	432177	423822	283589	302536
1548333	9874	423816	352122	426566	418247	279003	298608
1549167	9786	415605	350656	420743	412651	274553	294721
15,5	9708	407323	349035	414783	407114	270032	290772
1550833	9604	398810	347275	408741	401396	265401	286888
1551667	9480	389980	345358	402570	395682	261001	282786
15525	9348	380955	343337	396053	389823	256777	278879
1553333	9224	371745	341130	389338	384072	252504	275108
1554167	9091	362230	338783	382600	378278	248199	271449
15,55	8956	352571	336261	375714	372435	244067	267921
1555833	8820	342836	333630	368772	366593	239850	264367
1556667	8691	333205	330943	361784	360899	235631	260801
15575	8547	323548	328165	354743	355202	231470	257243
1558333	8405	314016	325328	347616	349693	227405	253715
1559167	8281	304710	322377	340487	344087	223513	250263
15,6	8151	295430	319303	333402	338459	219673	246928
1560833	8017	286285	316141	326370	332856	215875	243720
1561667	7880	277134	313012	319329	327239	212110	240565
15625	7735	268050	309856	312286	321736	208468	237405
1563333	7587	259250	306505	305211	316192	204983	234282
1564167	7432	250642	303059	298256	310697	201615	231344
15,65	7273	242141	299581	291453	305343	198287	228598
1565833	7116	234045	296166	284636	300097	194975	225930
1566667	6971	226091	292733	277900	295021	191745	223149
15675	6848	218352	289297	271314	290003	188614	220364
1568333	6719	210906	285858	264841	285061	185622	217709
1569167	6592	203565	282421	258428	280279	182731	215174
15,7	6478	196460	278961	252097	275374	179971	212604
1570833	6345	189564	275463	245896	270349	177267	210245
1571667	6198	182936	272030	239819	265494	174520	207981
15725	6059	176582	268615	233826	260879	172037	205748
1573333	5926	170372	265159	227973	256465	169647	203560
1574167	5804	164499	261727	222265	252133	167267	201443
15,75	5677	158986	258301	216728	247618	164848	199387
1575833	5563	153646	254869	211327	243093	162524	197323
1576667	5446	148440	251543	206066	238944	160431	195331
15775	5342	143426	248286	200883	234870	158421	193469
1578333	5244	138505	245094	195835	230915	156338	191717
1579167	5137	133921	241907	190920	227051	154264	190055
15,8	5029	129627	238729	186216	223393	152233	188377
1580833	4936	125428	235568	181718	219758	150282	186634
1581667	4860	121377	232514	177316	215995	148436	184962
15825	4756	117636	229533	172984	212242	146692	183276
1583333	4650	114065	226577	168815	208752	144997	181509
1584167	4552	110547	223671	164806	205352	143286	179925
15,85	4456	107183	220866	160911	201928	141709	178431
1585833	4360	103955	218107	157173	198441	140221	176948
1586667	4258	100832	215338	153574	195179	138685	175565
15875	4162	97897	212586	150111	192048	137202	174256
1588333	4079	95287	209917	146699	188998	135840	172866
1589167	4001	92707	207242	143398	186224	134462	171441
15,9	3919	90108	204668	140229	183487	133033	170109
1590833	3851	87605	202146	137156	180502	131700	168767
1591667	3791	85338	199696	134208	177606	130350	167529
15925	3709	83163	197224	131369	174907	128989	166324
1593333	3628	81198	194808	128662	172278	127704	165225
1594167	3550	79311	192456	126053	169637	126461	164094
15,95	3488	77358	190155	123496	167008	125263	162889
1595833	3425	75469	187861	121023	164493	124087	161642
1596667	3360	73684	185676	118684	162211	122959	160396
15975	3298	71915	183574	116414	159866	121892	159231
1598333	3228	70225	181541	114220	157411	120789	158214
1599167	3164	68601	179497	112150	155005	119587	157294
16	3113	67064	177471	110114	152780	118554	156309
1600833	3056	65650	175471	108089	150601	117573	155296
1601667	2997	64181	173481	106158	148445	116613	154360
16025	2940	62805	171530	104307	146443	115667	153363
1603333	2880	61603	169634	102498	144451	114813	152414
1604167	2825	60405	167717	100791	142516	113927	151410
16,05	2776	59241	165840	99119	140644	112960	150387
1605833	2747	58175	164073	97473	138796	112077	149389
1606667	2723	57102	162348	95958	136901	111242	148563
16075	2685	56116	160624	94515	134964	110389	147822
1608333	2637	55063	158925	93058	133011	109499	146987
1609167	2587	53996	157248	91604	131234	108597	146203
16,1	2550	53140	155606	90195	129618	107812	145414
1610833	2527	52371	154005	88838	127946	107097	144625
1611667	2486	51630	152428	87548	126137	106353	143818
16125	2445	50850	150906	86326	124358	105522	142913
1613333	2378	50126	149444	85134	122633	104804	142054
1614167	2329	49395	148025	83967	120920	104133	141246
16,15	2288	48598	146576	82850	119404	103430	140633
1615833	2254	47896	145153	81750	117872	102731	139887
1616667	2211	47108	143794	80706	116339	102008	138991
16175	2171	46289	142487	79692	114793	101298	138213
1618333	2142	45546	141162	78685	113224	100630	137517
1619167	2104	44880	139833	77697	111811	100043	136818
16,2	2074	44199	138482	76756	110475	99509	136181
1620833	2055	43557	137188	75854	109254	98844	135572
1621667	2037	42964	135872	74905	107948	98130	134908
16225	2018	42481	134646	73938	106443	97501	134243
1623333	1984	42070	133467	73070	104975	96903	133668
1624167	1952	41590	132252	72266	103664	96251	133090
16,25	1925	41140	131060	71452	102367	95551	132517
1625833	1889	40666	129897	70675	100956	94862	131908
1626667	1848	40114	128745	69980	99630	94231	131254
16275	1810	39639	127631	69254	98290	93618	130555
1628333	1789	39211	126547	68525	97058	93022	129856
1629167	1783	38790	125456	67792	95814	92520	129202
16,3	1771	38297	124381	67058	94613	92109	128677
1630833	1759	37822	123343	66362	93473	91719	128109
1631667	1742	37312	122332	65673	92234	91299	127527
16325	1723	36829	121307	64993	91098	90826	126919
1633333	1693	36488	120337	64333	89960	90372	126307
1634167	1670	36166	119389	63700	88669	89917	125786
16,35	1640	35794	118405	63044	87394	89350	125168
1635833	1615	35366	117446	62429	86189	88784	124605
1636667	1606	35066	116545	61860	85021	88267	124123
16375	1592	34719	115610	61291	84005	87858	123570
1638333	1584	34344	114689	60717	82916	87515	123008
1639167	1562	33999	113810	60142	81855	87068	122484
16,4	1538	33643	112967	59576	80882	86537	122088
1640833	1507	33400	112102	59075	79896	86076	121606
1641667	1478	33243	111269	58613	78893	85692	121078
16425	1476	33013	110395	58150	77893	85229	120598
1643333	1481	32756	109579	57664	76965	84825	120153
1644167	1472	32475	108776	57166	76084	84447	119664
16,45	1462	32194	107949	56708	75118	84088	119196
1645833	1442	31874	107133	56256	74069	83737	118812
1646667	1433	31582	106357	55785	73105	83390	118506
16475	1410	31326	105566	55317	72211	83047	118147
1648333	1372	30969	104791	54879	71343	82673	117760
1649167	1337	30613	104091	54480	70442	82315	117267
16,5	1324	30362	103383	54115	69520	81936	116670
1650833	1332	30101	102640	53749	68540	81544	116046
1651667	1329	29926	101900	53352	67640	81210	115530
16525	1318	29765	101156	52953	66776	80934	115133
1653333	1291	29581	100453	52560	65900	80711	114810
1654167	1267	29355	99779	52160	65055	80456	114306
16,55	1246	29238	99162	51799	64197	80210	113689
1655833	1227	29100	98530	51458	63230	79943	113212
1656667	1212	28898	97906	51113	62278	79616	112754
16575	1195	28764	97268	50751	61480	79310	112419
1658333	1177	28581	96618	50429	60794	79023	112258
1659167	1157	28451	95987	50112	60176	78650	112014
16,6	1147	28320	95371	49770	59440	78238	111584
1660833	1145	28140	94811	49435	58650	77868	111141
1661667	1137	27867	94234	49136	57944	77523	110764
16625	1118	27602	93639	48842	57243	77269	110422
1663333	1106	27407	93014	48510	56463	76957	110035
1664167	1108	27303	92394	48167	55696	76679	109627
16,65	1097	27091	91786	47845	54873	76403	109287
[truncated: 1,002 more rows]

## Sheet: ED Fig .1d
	D-Xylose					D-Glucose
	empty	WT	Q175I/L297F	Q175I	L297F	empty	WT	Q175I/L297F	Q175I	L297F
	10.6771	105.157	111.35	95.7342	31.7164	9.82801	34.524	76.541	38.43	14.742
	10.7668	101.338	118.968	103.896	32.0886	12.222	38.556	94.4531	43.092	17.388
	9.4691	93.5147	118.124	95.8671	32.0222	13.608	26.712	82.4039	39.564	19.656
	9.33149	95.8804	111.546	101.596	32.7134	8.16761	16.2948	64.6953	35.406	20.538
	10.3417	99.7885	106.001			12.9388	17.5482	62.59
	12.8009	104.467	110.037			11.2406	17.2248	64.9229
						9.36005	10.498
						6.5435	11.2946
							13.8836

[truncated: 5 more sheets: ED Fig. 4a, ED Fig. 4b, ED Fig. 7b, ED Fig. 7c, ED Fig. 7d]
